# Supplementary material for: Three-year multi-mycotoxin analysis of South African commercial maize from three provinces
Source: Front Fungal Biol. 2024 Dec 2;5:1426782. doi: 10.3389/ffunb.2024.1426782 (PMC11647527; doi:10.3389/ffunb.2024.1426782)
Supplement: Supplementary file 1 [file Table1.xlsx]

## Sheet: Sheet1
	major mycotoxins and derivatives
	Zeilenbeschriftungen	Aflatoxin B1	Aflatoxin B2	Aflatoxin G1	Aflatoxin G2	Aflatoxin M1	Aflatoxicol	Fumonisin B1	Fumonisin B2	Fumonisin B3	Fumonisin B4	Fumonisin A2	hydrolysed Fumonisin B1	Deoxynivalenol	DON-3-glucoside	15-Acetyldeoxynivalenol	3-Acetyldeoxynivalenol	Nivalenol	Zearalenone	Zearalenone-sulfate	alpha-Zearalenol	beta-Zearalenol	Citrinin
	Apparent recovery	58.2	60.8	84.7	67.8	84.7	79.3	90	90	90	90	90	104.9	80	101.7	89.2	64.1	72.9	85	99	71.1	71.1	27.7
	LOD	0.22	0.06	0.16	0.51	0.13	0.23	2.4	2.1	2.1	2.1	2.4	0.2	1	0.75	9	4.8	0.8	0.2	0.2	1.13	2.9	0.75
	LOQ	0.72	0.21	0.54	1.69	0.44	0.76	8	7	7	7	8	0.68	8	2.5	30	16	2.6	0.6	0.7	3.75	10	2.5
	Samples
	1	< LOD	< LOD	< LOD	< LOD	< LOD	< LOD	33.5378	< LOD	< LOD	< LOD	< LOD	< LOD	63.55	3.1882	detected (< LOQ)	< LOD	< LOD	detected (< LOQ)	< LOD	< LOD	< LOD	< LOD
	2	< LOD	< LOD	< LOD	< LOD	< LOD	< LOD	< LOD	< LOD	< LOD	< LOD	< LOD	< LOD	35.57	5.0061	detected (< LOQ)	< LOD	< LOD	< LOD	< LOD	< LOD	< LOD	< LOD
	4	< LOD	< LOD	< LOD	< LOD	< LOD	< LOD	301.956	< LOD	< LOD	< LOD	< LOD	< LOD	17.86	< LOD	< LOD	< LOD	< LOD	< LOD	< LOD	< LOD	< LOD	< LOD
	5	< LOD	< LOD	< LOD	< LOD	< LOD	< LOD	41.1467	< LOD	< LOD	< LOD	< LOD	< LOD	120.4	13.1445	detected (< LOQ)	< LOD	< LOD	3.02494	2.44121	< LOD	< LOD	< LOD
	6	< LOD	< LOD	< LOD	< LOD	< LOD	< LOD	487.556	< LOD	< LOD	< LOD	< LOD	< LOD	751.5	58.8319	223.677	< LOD	< LOD	23.4071	52.0646	< LOD	< LOD	< LOD
	7	< LOD	< LOD	< LOD	< LOD	< LOD	< LOD	48.8178	< LOD	< LOD	< LOD	< LOD	< LOD	170.9	24.8496	55.9552	< LOD	< LOD	detected (< LOQ)	< LOD	< LOD	< LOD	< LOD
	8	< LOD	< LOD	< LOD	< LOD	< LOD	< LOD	184.267	< LOD	< LOD	< LOD	< LOD	< LOD	196.5	29.9941	65.8027	< LOD	< LOD	1.09176	< LOD	< LOD	< LOD	< LOD
	9	< LOD	< LOD	< LOD	< LOD	< LOD	< LOD	< LOD	< LOD	< LOD	< LOD	< LOD	< LOD	586.6	54.4267	176.054	< LOD	< LOD	14.24	104.566	< LOD	< LOD	< LOD
	10	< LOD	< LOD	< LOD	< LOD	< LOD	< LOD	87.9556	< LOD	< LOD	< LOD	< LOD	< LOD	114.9	11.4297	126.009	< LOD	< LOD	< LOD	< LOD	< LOD	< LOD	< LOD
	11	< LOD	< LOD	< LOD	< LOD	< LOD	< LOD	< LOD	< LOD	< LOD	< LOD	< LOD	< LOD	152.8	18.3127	31.7489	< LOD	< LOD	< LOD	< LOD	< LOD	< LOD	< LOD
	12	< LOD	< LOD	< LOD	< LOD	< LOD	< LOD	< LOD	< LOD	< LOD	< LOD	< LOD	< LOD	86.79	12.4287	32.1525	< LOD	< LOD	< LOD	< LOD	< LOD	< LOD	< LOD
	13	< LOD	< LOD	< LOD	< LOD	< LOD	< LOD	< LOD	< LOD	< LOD	< LOD	< LOD	< LOD	212.9	30.7178	70.9327	< LOD	< LOD	2.16941	< LOD	< LOD	< LOD	< LOD
	14	< LOD	< LOD	< LOD	< LOD	< LOD	< LOD	< LOD	< LOD	< LOD	< LOD	< LOD	< LOD	338.5	33.2979	74.3139	< LOD	< LOD	3.11624	< LOD	< LOD	< LOD	< LOD
	15	< LOD	< LOD	< LOD	< LOD	< LOD	< LOD	< LOD	< LOD	< LOD	< LOD	< LOD	< LOD	198.4	17.5261	detected (< LOQ)	< LOD	< LOD	0.940329	4.11798	< LOD	< LOD	< LOD
	16	< LOD	< LOD	< LOD	< LOD	< LOD	< LOD	< LOD	< LOD	< LOD	< LOD	< LOD	< LOD	1494	165.349	381.973	< LOD	< LOD	17.4212	49.8424	< LOD	< LOD	< LOD
	17	< LOD	< LOD	< LOD	< LOD	< LOD	< LOD	62.8444	< LOD	< LOD	< LOD	< LOD	< LOD	1167	65.0147	258.386	< LOD	< LOD	12.7529	< LOD	< LOD	< LOD	< LOD
	18	< LOD	< LOD	< LOD	< LOD	< LOD	< LOD	75.6089	< LOD	< LOD	< LOD	< LOD	< LOD	789.6	102.026	104.933	< LOD	< LOD	35.8682	191.919	< LOD	< LOD	< LOD
	19	< LOD	< LOD	< LOD	< LOD	< LOD	< LOD	< LOD	< LOD	< LOD	< LOD	< LOD	< LOD	92.91	10.5251	30.0897	< LOD	< LOD	< LOD	< LOD	< LOD	< LOD	< LOD
	20	< LOD	< LOD	< LOD	< LOD	< LOD	< LOD	53.4578	< LOD	< LOD	< LOD	< LOD	< LOD	270.2	42.7296	76.9776	< LOD	< LOD	10.0141	< LOD	< LOD	< LOD	< LOD
	21	< LOD	< LOD	< LOD	< LOD	< LOD	< LOD	< LOD	< LOD	< LOD	< LOD	< LOD	< LOD	615.3	43.6971	176.771	< LOD	< LOD	5.18871	17.0343	< LOD	< LOD	< LOD
	22	< LOD	< LOD	< LOD	< LOD	< LOD	< LOD	< LOD	< LOD	< LOD	< LOD	< LOD	< LOD	519.2	52.9558	105.471	< LOD	< LOD	1.02118	8.42828	< LOD	< LOD	< LOD
	23	< LOD	< LOD	< LOD	< LOD	< LOD	< LOD	< LOD	< LOD	< LOD	< LOD	< LOD	< LOD	678.9	41.1957	136.413	< LOD	< LOD	detected (< LOQ)	3.66949	< LOD	< LOD	< LOD
	24	< LOD	< LOD	< LOD	< LOD	< LOD	< LOD	< LOD	< LOD	< LOD	< LOD	< LOD	< LOD	578.4	90.1475	174.888	< LOD	< LOD	21.6471	22.4162	< LOD	< LOD	< LOD
	25	< LOD	< LOD	< LOD	< LOD	< LOD	< LOD	52.8444	< LOD	< LOD	< LOD	< LOD	< LOD	61.59	10.0216	detected (< LOQ)	< LOD	32.0658	< LOD	< LOD	< LOD	< LOD	< LOD
	26	< LOD	< LOD	< LOD	< LOD	< LOD	< LOD	146.222	< LOD	< LOD	< LOD	< LOD	< LOD	196.1	28.4366	67.4439	< LOD	< LOD	14.7859	5.4804	< LOD	< LOD	< LOD
	27	< LOD	< LOD	< LOD	< LOD	< LOD	< LOD	43.1467	< LOD	< LOD	< LOD	< LOD	< LOD	560.2	58.1396	178.027	< LOD	< LOD	9.80706	23.5717	< LOD	< LOD	< LOD
	28	< LOD	< LOD	< LOD	< LOD	< LOD	< LOD	< LOD	< LOD	< LOD	< LOD	< LOD	< LOD	1540	135.221	268.7	< LOD	< LOD	27.7647	36.0162	< LOD	< LOD	< LOD
	29	< LOD	< LOD	< LOD	< LOD	< LOD	< LOD	322.578	< LOD	< LOD	< LOD	< LOD	< LOD	652.8	80.5506	131.121	< LOD	< LOD	45.8635	132.848	< LOD	< LOD	< LOD
	30	< LOD	< LOD	< LOD	< LOD	< LOD	< LOD	< LOD	< LOD	< LOD	< LOD	< LOD	< LOD	447.5	41.3766	210.493	< LOD	< LOD	5.57647	< LOD	< LOD	< LOD	< LOD
	31	< LOD	< LOD	< LOD	< LOD	< LOD	< LOD	49.6444	< LOD	< LOD	< LOD	< LOD	< LOD	75.43	12.8299	< LOD	< LOD	< LOD	< LOD	< LOD	< LOD	< LOD	< LOD
	32	< LOD	< LOD	< LOD	< LOD	< LOD	< LOD	91.7333	< LOD	< LOD	< LOD	< LOD	< LOD	404.5	37.8682	74.843	< LOD	< LOD	detected (< LOQ)	6.16162	< LOD	< LOD	< LOD
	33	< LOD	< LOD	< LOD	< LOD	< LOD	< LOD	68.6489	< LOD	< LOD	< LOD	< LOD	< LOD	387.5	89.7542	129.238	< LOD	< LOD	detected (< LOQ)	< LOD	< LOD	< LOD	< LOD
	34	< LOD	< LOD	< LOD	< LOD	< LOD	< LOD	< LOD	< LOD	< LOD	< LOD	< LOD	< LOD	250.1	26.5959	79.5247	< LOD	< LOD	< LOD	< LOD	< LOD	< LOD	< LOD
	35	< LOD	< LOD	< LOD	< LOD	< LOD	< LOD	< LOD	< LOD	< LOD	< LOD	< LOD	< LOD	289.8	28.6804	52.1435	< LOD	< LOD	2.41788	< LOD	< LOD	< LOD	< LOD
	36	< LOD	< LOD	< LOD	< LOD	< LOD	< LOD	95.2889	< LOD	< LOD	< LOD	< LOD	< LOD	361.9	23.6775	63.9283	< LOD	< LOD	detected (< LOQ)	4.66667	< LOD	< LOD	< LOD
	37	< LOD	< LOD	< LOD	< LOD	< LOD	< LOD	35.92	< LOD	< LOD	< LOD	< LOD	< LOD	398.2	38.3638	79.0135	< LOD	< LOD	detected (< LOQ)	< LOD	< LOD	< LOD	< LOD
	38	< LOD	< LOD	< LOD	< LOD	< LOD	< LOD	< LOD	< LOD	< LOD	< LOD	< LOD	< LOD	628.8	78.3324	139.013	< LOD	< LOD	12.1035	8.68687	< LOD	< LOD	< LOD
	39	< LOD	< LOD	< LOD	< LOD	< LOD	< LOD	155.822	< LOD	< LOD	< LOD	< LOD	< LOD	193.6	23.8112	49.3004	< LOD	< LOD	3.84941	15.8303	< LOD	< LOD	< LOD
	40	< LOD	< LOD	< LOD	< LOD	< LOD	< LOD	192.356	< LOD	< LOD	< LOD	< LOD	< LOD	123.1	19.7837	37.4081	< LOD	< LOD	2.08565	< LOD	< LOD	< LOD	< LOD
	41	< LOD	< LOD	< LOD	< LOD	< LOD	< LOD	76.7644	< LOD	< LOD	< LOD	< LOD	< LOD	274.6	34.8476	63.157	< LOD	< LOD	1.50494	3.0303	< LOD	< LOD	< LOD
	42	< LOD	< LOD	< LOD	< LOD	< LOD	< LOD	< LOD	< LOD	< LOD	< LOD	< LOD	< LOD	1073	111.072	237.578	< LOD	< LOD	31.04	74.8525	< LOD	< LOD	< LOD
	43	< LOD	< LOD	< LOD	< LOD	< LOD	< LOD	213.956	< LOD	< LOD	< LOD	< LOD	< LOD	334.3	28.2006	93.2735	< LOD	< LOD	1.00894	< LOD	< LOD	< LOD	< LOD
	44	< LOD	< LOD	< LOD	< LOD	< LOD	< LOD	< LOD	< LOD	< LOD	< LOD	< LOD	< LOD	276.4	69.4671	85.8296	< LOD	< LOD	< LOD	< LOD	< LOD	< LOD	< LOD
	45	< LOD	< LOD	< LOD	< LOD	< LOD	< LOD	< LOD	< LOD	< LOD	< LOD	< LOD	< LOD	102.9	10.4857	39.3453	< LOD	< LOD	detected (< LOQ)	< LOD	< LOD	< LOD	< LOD
	46	< LOD	< LOD	< LOD	< LOD	< LOD	< LOD	< LOD	< LOD	< LOD	< LOD	< LOD	< LOD	423.9	36.822	113.901	< LOD	< LOD	2.45647	4.46303	< LOD	< LOD	< LOD
	47	< LOD	< LOD	< LOD	< LOD	< LOD	< LOD	< LOD	< LOD	< LOD	< LOD	< LOD	< LOD	259.2	21.4671	87.9462	< LOD	< LOD	detected (< LOQ)	< LOD	< LOD	< LOD	< LOD
	48	< LOD	< LOD	< LOD	< LOD	< LOD	< LOD	28.6311	< LOD	< LOD	< LOD	< LOD	< LOD	226.9	20.7276	59.7668	< LOD	< LOD	detected (< LOQ)	< LOD	< LOD	< LOD	< LOD
	49	< LOD	< LOD	< LOD	< LOD	< LOD	< LOD	490.489	< LOD	< LOD	< LOD	< LOD	< LOD	998.2	129.086	404.664	< LOD	< LOD	18.7106	13.5919	< LOD	< LOD	< LOD
	51	< LOD	< LOD	< LOD	< LOD	< LOD	< LOD	109.956	< LOD	< LOD	< LOD	< LOD	< LOD	249.6	21.1445	64.9776	< LOD	< LOD	0.678871	< LOD	< LOD	< LOD	< LOD
	52	< LOD	< LOD	< LOD	< LOD	< LOD	< LOD	< LOD	< LOD	< LOD	< LOD	< LOD	< LOD	1639	178.092	403.767	< LOD	< LOD	18.7953	53.9475	< LOD	< LOD	< LOD
	53	< LOD	< LOD	< LOD	< LOD	< LOD	< LOD	< LOD	< LOD	< LOD	< LOD	< LOD	< LOD	1160	78.0649	233.363	< LOD	< LOD	12.8753	105.616	< LOD	< LOD	< LOD
	54	< LOD	< LOD	< LOD	< LOD	< LOD	< LOD	< LOD	< LOD	< LOD	< LOD	< LOD	< LOD	1830	177.699	497.13	< LOD	< LOD	24.1882	251.232	< LOD	< LOD	< LOD
	55	< LOD	< LOD	< LOD	< LOD	< LOD	< LOD	< LOD	< LOD	< LOD	< LOD	< LOD	< LOD	1308	119.095	340	< LOD	22.0137	195.106	25.2768	< LOD	< LOD	< LOD
	56	< LOD	< LOD	< LOD	< LOD	< LOD	< LOD	136.356	< LOD	< LOD	< LOD	< LOD	< LOD	913.3	88.7316	229.955	< LOD	< LOD	24.1129	52.6869	< LOD	< LOD	< LOD
	57	< LOD	< LOD	< LOD	< LOD	< LOD	< LOD	1185.78	< LOD	< LOD	< LOD	< LOD	< LOD	249.4	21.3884	40.7623	< LOD	< LOD	< LOD	< LOD	< LOD	< LOD	< LOD
	58	< LOD	< LOD	< LOD	< LOD	< LOD	< LOD	47.0844	< LOD	< LOD	< LOD	< LOD	< LOD	469.8	39.7247	169.148	< LOD	< LOD	2.16659	2.94545	< LOD	< LOD	< LOD
	59	< LOD	< LOD	< LOD	< LOD	< LOD	< LOD	< LOD	< LOD	< LOD	< LOD	< LOD	< LOD	263.3	37.5379	41.1211	< LOD	< LOD	detected (< LOQ)	17.0828	< LOD	< LOD	< LOD
	60	< LOD	< LOD	< LOD	< LOD	< LOD	< LOD	< LOD	< LOD	< LOD	< LOD	< LOD	< LOD	1218	157.719	208.161	< LOD	< LOD	10.1647	47.2242	< LOD	< LOD	< LOD
	61	< LOD	< LOD	< LOD	< LOD	< LOD	< LOD	< LOD	< LOD	< LOD	< LOD	< LOD	< LOD	631.6	101.003	219.103	< LOD	< LOD	4.44424	8.71919	< LOD	< LOD	< LOD
	62	< LOD	< LOD	< LOD	< LOD	< LOD	< LOD	212.8	< LOD	< LOD	< LOD	< LOD	< LOD	826.9	63.5438	167.623	< LOD	< LOD	3.57271	8.19394	< LOD	< LOD	< LOD
	63	< LOD	< LOD	< LOD	< LOD	< LOD	< LOD	< LOD	< LOD	< LOD	< LOD	< LOD	< LOD	548.3	113.668	137.937	< LOD	< LOD	5.02118	4.53333	< LOD	< LOD	< LOD
	64	< LOD	< LOD	< LOD	< LOD	< LOD	< LOD	< LOD	< LOD	< LOD	< LOD	< LOD	< LOD	997.8	116.735	139.731	< LOD	< LOD	7.28659	10.9253	< LOD	< LOD	< LOD
	65	< LOD	< LOD	< LOD	< LOD	< LOD	< LOD	< LOD	< LOD	< LOD	< LOD	< LOD	< LOD	1118	121.927	224.036	< LOD	< LOD	37.9859	101.98	< LOD	< LOD	< LOD
	66	< LOD	< LOD	< LOD	< LOD	< LOD	< LOD	< LOD	< LOD	< LOD	< LOD	< LOD	< LOD	216.4	< LOD	35.5964	< LOD	< LOD	< LOD	< LOD	< LOD	< LOD	< LOD
	67	< LOD	< LOD	< LOD	< LOD	< LOD	< LOD	539.2	< LOD	< LOD	< LOD	< LOD	detected (< LOQ)	329.5	48.0079	41.713	< LOD	< LOD	7.41459	5.89333	< LOD	< LOD	< LOD
	68	< LOD	< LOD	< LOD	< LOD	< LOD	< LOD	51.4044	< LOD	< LOD	< LOD	< LOD	< LOD	671.2	64.9597	142.691	< LOD	< LOD	17.2988	157.818	< LOD	< LOD	< LOD
	69	< LOD	< LOD	< LOD	< LOD	< LOD	< LOD	< LOD	< LOD	< LOD	< LOD	< LOD	< LOD	991.6	97.8564	186.368	< LOD	< LOD	1.22541	21.1717	< LOD	< LOD	< LOD
	70	< LOD	< LOD	< LOD	< LOD	< LOD	< LOD	< LOD	< LOD	< LOD	< LOD	< LOD	< LOD	203	38.2537	66.2242	< LOD	< LOD	5.84282	< LOD	< LOD	< LOD	< LOD
	71	< LOD	< LOD	< LOD	< LOD	< LOD	< LOD	60.9956	< LOD	< LOD	< LOD	< LOD	< LOD	325.8	59.9017	71.3632	< LOD	< LOD	2.32376	13.4061	< LOD	< LOD	< LOD
	72	< LOD	< LOD	< LOD	< LOD	< LOD	< LOD	< LOD	< LOD	< LOD	< LOD	< LOD	< LOD	208	10.7453	39.2735	< LOD	< LOD	< LOD	< LOD	< LOD	< LOD	< LOD
	73	< LOD	< LOD	< LOD	< LOD	< LOD	< LOD	< LOD	< LOD	< LOD	< LOD	< LOD	< LOD	435.8	26.1082	81.713	< LOD	< LOD	0.989176	3.4796	< LOD	< LOD	< LOD
	74	< LOD	< LOD	< LOD	< LOD	< LOD	< LOD	< LOD	< LOD	< LOD	< LOD	< LOD	< LOD	1215	128.142	196.771	< LOD	< LOD	6.97694	14.1414	< LOD	< LOD	< LOD
	75	< LOD	< LOD	< LOD	< LOD	< LOD	< LOD	< LOD	< LOD	< LOD	< LOD	< LOD	< LOD	2476	202.163	407.892	< LOD	< LOD	18.4659	118.303	< LOD	< LOD	< LOD
	76	< LOD	< LOD	< LOD	< LOD	< LOD	< LOD	< LOD	< LOD	< LOD	detected (< LOQ)	< LOD	< LOD	312.1	48.9676	140.897	< LOD	< LOD	1.01929	< LOD	< LOD	< LOD	< LOD
	77	< LOD	< LOD	< LOD	< LOD	< LOD	< LOD	< LOD	< LOD	< LOD	< LOD	< LOD	< LOD	121.6	< LOD	78.6906	< LOD	< LOD	< LOD	< LOD	< LOD	< LOD	< LOD
	78	< LOD	< LOD	< LOD	< LOD	< LOD	< LOD	54.8267	76	< LOD	9.1231	< LOD	< LOD	583.1	36.177	167.534	< LOD	< LOD	9.55294	45.196	< LOD	< LOD	< LOD
	79	< LOD	< LOD	< LOD	< LOD	< LOD	< LOD	< LOD	< LOD	< LOD	< LOD	< LOD	< LOD	68.9	< LOD	49.1031	< LOD	< LOD	< LOD	< LOD	< LOD	< LOD	< LOD
	80	< LOD	< LOD	< LOD	< LOD	< LOD	< LOD	< LOD	< LOD	< LOD	detected (< LOQ)	< LOD	< LOD	461.9	75.0285	119.552	< LOD	< LOD	23.9529	10.2222	< LOD	< LOD	< LOD
	81	< LOD	< LOD	< LOD	< LOD	< LOD	< LOD	39.1644	< LOD	< LOD	detected (< LOQ)	< LOD	< LOD	5466	562.753	968.61	< LOD	12.6529	140.612	575.03	detected (< LOQ)	< LOD	< LOD
	82	< LOD	< LOD	< LOD	< LOD	< LOD	< LOD	189.156	74.5867	30.88	19.6831	< LOD	< LOD	1428	144.818	315.785	29.1295	< LOD	27.6047	48.6303	< LOD	< LOD	< LOD
	83	< LOD	< LOD	< LOD	< LOD	< LOD	< LOD	11.9911	< LOD	< LOD	< LOD	< LOD	< LOD	78.76	< LOD	detected (< LOQ)	< LOD	< LOD	< LOD	< LOD	< LOD	< LOD	< LOD
	84	< LOD	< LOD	< LOD	< LOD	< LOD	< LOD	88.5244	55.0933	15.8133	detected (< LOQ)	< LOD	detected (< LOQ)	2281	215.772	691.928	49.7847	< LOD	30.3435	84.202	< LOD	detected (< LOQ)	< LOD
	85	< LOD	< LOD	< LOD	< LOD	< LOD	< LOD	695.733	292	87.1467	73.1954	< LOD	< LOD	357.6	40.59	140.269	< LOD	< LOD	2.03859	2.74343	< LOD	< LOD	< LOD
	86	< LOD	< LOD	< LOD	< LOD	< LOD	< LOD	< LOD	19.8133	< LOD	detected (< LOQ)	< LOD	< LOD	526.2	46.1986	107.892	< LOD	< LOD	2.49882	5.00364	< LOD	< LOD	< LOD
	87	< LOD	< LOD	< LOD	< LOD	< LOD	< LOD	< LOD	< LOD	< LOD	< LOD	< LOD	< LOD	166.5	17.8643	55.426	< LOD	< LOD	77.5247	55.6768	< LOD	< LOD	< LOD
	88	< LOD	< LOD	< LOD	< LOD	< LOD	< LOD	< LOD	< LOD	< LOD	< LOD	< LOD	< LOD	274.8	20.295	90.4933	< LOD	< LOD	detected (< LOQ)	9.98788	< LOD	< LOD	< LOD
	89	< LOD	< LOD	< LOD	< LOD	< LOD	< LOD	< LOD	< LOD	< LOD	< LOD	< LOD	< LOD	783.7	82.9105	220.269	< LOD	< LOD	11.8588	38.6828	< LOD	< LOD	< LOD
	90	< LOD	< LOD	< LOD	< LOD	< LOD	< LOD	< LOD	< LOD	< LOD	< LOD	< LOD	< LOD	394.7	49.3058	138.565	< LOD	< LOD	6.784	49.7131	< LOD	< LOD	< LOD
	91	< LOD	< LOD	< LOD	< LOD	< LOD	< LOD	98.8444	< LOD	19.1911	detected (< LOQ)	< LOD	< LOD	274.3	31.6618	84.3049	< LOD	< LOD	2.68518	< LOD	< LOD	< LOD	< LOD
	92	< LOD	< LOD	< LOD	< LOD	< LOD	< LOD	1167.11	500.178	108.267	143.071	< LOD	0.71367	476.2	69.6401	188.251	< LOD	< LOD	1.93224	20.598	< LOD	< LOD	< LOD
	93	< LOD	< LOD	< LOD	< LOD	< LOD	< LOD	< LOD	< LOD	< LOD	detected (< LOQ)	< LOD	< LOD	1621	118.545	340.987	< LOD	< LOD	83.8682	159.677	< LOD	< LOD	< LOD
	94	< LOD	< LOD	< LOD	< LOD	< LOD	< LOD	437.511	165.6	57.2622	42.4382	< LOD	< LOD	655.6	53.5536	178.027	< LOD	< LOD	4.62306	8.24242	< LOD	< LOD	< LOD
	95	< LOD	< LOD	< LOD	< LOD	< LOD	< LOD	< LOD	< LOD	< LOD	detected (< LOQ)	< LOD	< LOD	390.7	42.0138	204.395	< LOD	< LOD	3.18965	< LOD	< LOD	< LOD	< LOD
	96	< LOD	< LOD	< LOD	< LOD	< LOD	< LOD	85.3511	38.4622	< LOD	8.37244	< LOD	< LOD	375.2	17.1327	72.9507	< LOD	< LOD	2.30494	30.699	< LOD	< LOD	< LOD
	97	< LOD	< LOD	< LOD	< LOD	< LOD	< LOD	97.5111	44.4267	< LOD	16.0908	< LOD	< LOD	279.6	36.3894	81.5695	< LOD	< LOD	1.904	10.7879	< LOD	< LOD	< LOD
	98	< LOD	< LOD	< LOD	< LOD	< LOD	< LOD	38.5333	< LOD	< LOD	7.70477	< LOD	< LOD	69.64	< LOD	39.9462	< LOD	< LOD	< LOD	< LOD	< LOD	< LOD	< LOD
	99	< LOD	< LOD	< LOD	< LOD	< LOD	< LOD	170.311	62.1333	27.9378	23.3125	< LOD	< LOD	191.5	35.3904	114.26	25.7348	< LOD	1.89459	< LOD	< LOD	< LOD	< LOD
	100	< LOD	< LOD	< LOD	< LOD	< LOD	< LOD	< LOD	< LOD	< LOD	< LOD	< LOD	< LOD	2610	222.38	716.054	< LOD	< LOD	80	212.283	< LOD	detected (< LOQ)	< LOD
	101	< LOD	< LOD	< LOD	< LOD	< LOD	< LOD	241.956	99.6444	41.6622	50.5765	< LOD	< LOD	563.8	59.6106	129.327	< LOD	< LOD	37.4118	237.091	< LOD	< LOD	< LOD
	102	< LOD	< LOD	< LOD	< LOD	< LOD	< LOD	< LOD	< LOD	< LOD	detected (< LOQ)	< LOD	< LOD	2436	210.816	463.049	< LOD	< LOD	49.3553	348.525	< LOD	< LOD	< LOD
	103	< LOD	< LOD	< LOD	< LOD	< LOD	< LOD	< LOD	< LOD	< LOD	< LOD	< LOD	< LOD	1079	88.7316	387.265	< LOD	< LOD	1.23953	< LOD	< LOD	< LOD	< LOD
	104	< LOD	< LOD	< LOD	< LOD	< LOD	< LOD	37.3956	19.6622	< LOD	detected (< LOQ)	< LOD	< LOD	304.2	25.998	106.099	< LOD	< LOD	1.66682	< LOD	< LOD	< LOD	< LOD
	105	< LOD	< LOD	< LOD	< LOD	< LOD	< LOD	424.178	140.089	38.56	26.5951	< LOD	< LOD	944	114.218	305.381	< LOD	< LOD	23.1624	66.7798	< LOD	< LOD	< LOD
	106	< LOD	< LOD	< LOD	< LOD	< LOD	< LOD	18.3467	< LOD	< LOD	detected (< LOQ)	< LOD	< LOD	1687	169.204	370.673	< LOD	< LOD	52.0188	65.6727	< LOD	< LOD	< LOD
	107	< LOD	< LOD	< LOD	< LOD	< LOD	< LOD	329.956	111.911	47.3778	31.2031	< LOD	< LOD	43.28	< LOD	detected (< LOQ)	< LOD	< LOD	detected (< LOQ)	< LOD	< LOD	< LOD	< LOD
	108	< LOD	< LOD	< LOD	< LOD	< LOD	< LOD	35.28	18.6133	< LOD	7.10276	< LOD	< LOD	883	125.939	196.951	< LOD	< LOD	10.7859	23.3131	< LOD	< LOD	< LOD
	109	< LOD	< LOD	< LOD	< LOD	< LOD	< LOD	47.9556	24.1244	< LOD	8.50622	< LOD	< LOD	1561	105.959	470.404	< LOD	15.594	155.859	695.434	< LOD	< LOD	< LOD
	110	< LOD	< LOD	< LOD	< LOD	< LOD	< LOD	< LOD	< LOD	< LOD	< LOD	< LOD	< LOD	162.2	24.9912	74.3049	< LOD	< LOD	2.44988	< LOD	< LOD	< LOD	< LOD
	111	< LOD	< LOD	< LOD	< LOD	< LOD	< LOD	< LOD	< LOD	< LOD	< LOD	< LOD	< LOD	292.4	37.1839	62.7265	< LOD	< LOD	21.0353	67.0222	< LOD	< LOD	< LOD
	112	< LOD	< LOD	< LOD	< LOD	< LOD	< LOD	149.156	60.5422	88.5689	35.9845	< LOD	< LOD	950.2	110.6	152.197	< LOD	< LOD	47.9718	145.535	4.74374	< LOD	< LOD
	113	< LOD	< LOD	< LOD	< LOD	< LOD	< LOD	< LOD	< LOD	< LOD	detected (< LOQ)	< LOD	< LOD	97.57	< LOD	30.6996	< LOD	< LOD	2.89035	< LOD	< LOD	< LOD	< LOD
	114	< LOD	< LOD	< LOD	< LOD	< LOD	< LOD	< LOD	< LOD	< LOD	< LOD	< LOD	< LOD	2662	216.873	434.888	< LOD	< LOD	19.6329	106.99	< LOD	< LOD	< LOD
	115	< LOD	< LOD	< LOD	< LOD	< LOD	< LOD	13.5556	< LOD	< LOD	< LOD	< LOD	< LOD	536.3	72.6372	142.691	< LOD	< LOD	5.02965	5.13051	< LOD	< LOD	< LOD
	116	< LOD	< LOD	< LOD	< LOD	< LOD	< LOD	< LOD	< LOD	< LOD	< LOD	< LOD	< LOD	164.7	10.9577	40.2511	< LOD	< LOD	detected (< LOQ)	9.72929	< LOD	< LOD	< LOD
	117	< LOD	< LOD	< LOD	< LOD	< LOD	< LOD	33.7867	21.3956	11.7778	detected (< LOQ)	< LOD	< LOD	234.7	14.4189	47.6592	< LOD	< LOD	8.88188	21.3576	< LOD	< LOD	< LOD
	118	< LOD	< LOD	< LOD	< LOD	< LOD	< LOD	< LOD	< LOD	< LOD	detected (< LOQ)	< LOD	< LOD	726	35.3432	129.865	< LOD	< LOD	2.00753	17.6323	< LOD	< LOD	< LOD
	119	< LOD	< LOD	< LOD	< LOD	< LOD	< LOD	< LOD	< LOD	< LOD	< LOD	< LOD	< LOD	746.7	67.823	254.26	< LOD	< LOD	2.69365	< LOD	< LOD	< LOD	< LOD
	120	< LOD	< LOD	< LOD	< LOD	< LOD	< LOD	100.089	51.9733	< LOD	8.15443	< LOD	< LOD	530.7	60.2714	121.704	< LOD	< LOD	6.23247	< LOD	< LOD	< LOD	< LOD
	121	< LOD	< LOD	< LOD	< LOD	< LOD	< LOD	< LOD	< LOD	< LOD	< LOD	< LOD	< LOD	525	37.0816	298.296	< LOD	< LOD	8.00094	< LOD	< LOD	detected (< LOQ)	< LOD
	122	< LOD	< LOD	< LOD	< LOD	< LOD	< LOD	17.7333	< LOD	< LOD	detected (< LOQ)	< LOD	< LOD	520.2	46.7571	75.7758	< LOD	< LOD	18.2118	31.1273	< LOD	< LOD	< LOD
	123	< LOD	< LOD	< LOD	< LOD	< LOD	< LOD	132.622	37.1289	19.4133	16.8093	< LOD	< LOD	458.2	62.9145	118.206	< LOD	< LOD	3.504	7.08444	< LOD	< LOD	< LOD
	124	< LOD	< LOD	< LOD	< LOD	< LOD	< LOD	279.911	137.422	25.2711	39.4157	< LOD	< LOD	574	50.3284	170.224	< LOD	< LOD	detected (< LOQ)	< LOD	< LOD	< LOD	< LOD
	125	< LOD	< LOD	< LOD	< LOD	< LOD	< LOD	25.0222	18.2044	< LOD	detected (< LOQ)	< LOD	< LOD	1200	100.374	211.3	< LOD	< LOD	4.61647	22.0768	< LOD	< LOD	< LOD
	126	< LOD	< LOD	< LOD	< LOD	< LOD	< LOD	19.7422	13.52	< LOD	detected (< LOQ)	< LOD	< LOD	1229	139.548	220	< LOD	< LOD	20.1882	13.6808	< LOD	< LOD	< LOD
	127	< LOD	< LOD	< LOD	< LOD	< LOD	< LOD	< LOD	8.02311	< LOD	< LOD	< LOD	< LOD	1292	277.915	249.238	< LOD	38.6502	199.153	62.1899	< LOD	detected (< LOQ)	< LOD
	128	< LOD	< LOD	< LOD	< LOD	< LOD	< LOD	< LOD	< LOD	< LOD	< LOD	< LOD	< LOD	820	84.8771	111.39	< LOD	< LOD	38.3812	34.2222	< LOD	< LOD	< LOD
	129	< LOD	< LOD	< LOD	< LOD	< LOD	< LOD	< LOD	< LOD	< LOD	< LOD	< LOD	< LOD	1503	165.428	263.049	32.8487	< LOD	19.1153	117.253	< LOD	< LOD	< LOD
	130	< LOD	< LOD	< LOD	< LOD	< LOD	< LOD	37.4844	15.6978	< LOD	< LOD	< LOD	< LOD	1015	148.122	223.946	< LOD	< LOD	10.3059	23.7414	< LOD	< LOD	< LOD
	131	0.815395	< LOD	< LOD	< LOD	< LOD	< LOD	278.311	72.6844	50.7556	35.2413	< LOD	< LOD	47.52	13.1524	< LOD	< LOD	< LOD	detected (< LOQ)	< LOD	< LOD	< LOD	< LOD
	132	< LOD	< LOD	< LOD	< LOD	< LOD	< LOD	< LOD	< LOD	< LOD	< LOD	< LOD	< LOD	112.7	14.0964	32.7085	< LOD	< LOD	< LOD	< LOD	< LOD	< LOD	< LOD
	133	< LOD	< LOD	< LOD	< LOD	< LOD	< LOD	< LOD	< LOD	< LOD	< LOD	< LOD	< LOD	513.4	58.4857	112.197	< LOD	< LOD	1.23671	< LOD	< LOD	< LOD	< LOD
	134	< LOD	< LOD	< LOD	< LOD	< LOD	< LOD	36.7378	19.1556	< LOD	8.0863	< LOD	< LOD	495.9	61.1524	94.9776	< LOD	< LOD	64.6212	8.64646	< LOD	< LOD	< LOD
	135	< LOD	< LOD	< LOD	< LOD	< LOD	< LOD	< LOD	< LOD	< LOD	< LOD	< LOD	< LOD	921.5	123.736	171.57	< LOD	< LOD	4.92988	8.07838	< LOD	< LOD	< LOD
	136	< LOD	< LOD	< LOD	< LOD	< LOD	< LOD	< LOD	< LOD	< LOD	< LOD	< LOD	< LOD	521.8	54.1986	64.6547	< LOD	< LOD	7.08141	21.196	< LOD	< LOD	< LOD
	137	< LOD	< LOD	< LOD	< LOD	< LOD	< LOD	23.3511	18.5867	< LOD	7.91783	< LOD	< LOD	3471	417.699	355.605	66.8955	< LOD	56.9506	125.657	< LOD	< LOD	< LOD
	138	< LOD	< LOD	< LOD	< LOD	< LOD	< LOD	253.067	108.533	33.0311	44.2591	< LOD	< LOD	7745	954.966	862.063	134.165	17.6571	149.082	317.899	detected (< LOQ)	22.5598	< LOD
	139	< LOD	< LOD	< LOD	< LOD	< LOD	< LOD	< LOD	< LOD	< LOD	detected (< LOQ)	< LOD	< LOD	683.5	88.0236	68.87	< LOD	< LOD	15.8024	82.0202	< LOD	< LOD	< LOD
	140	< LOD	< LOD	< LOD	< LOD	< LOD	< LOD	16.6489	< LOD	< LOD	detected (< LOQ)	< LOD	< LOD	453.2	85.1917	75.2646	< LOD	< LOD	6.00094	5.74384	< LOD	< LOD	< LOD
	141	< LOD	< LOD	< LOD	< LOD	< LOD	< LOD	< LOD	< LOD	< LOD	< LOD	< LOD	< LOD	2254	300.334	283.587	< LOD	< LOD	13.8541	36.7596	< LOD	< LOD	< LOD
	142	< LOD	< LOD	< LOD	< LOD	< LOD	< LOD	< LOD	< LOD	< LOD	< LOD	< LOD	< LOD	1962	232.291	127.803	32.1747	< LOD	18.9835	30.0525	< LOD	< LOD	< LOD
	143	< LOD	< LOD	< LOD	< LOD	< LOD	< LOD	< LOD	< LOD	< LOD	< LOD	< LOD	< LOD	532.7	66.1868	57.435	< LOD	< LOD	4.416	41.0263	< LOD	< LOD	< LOD
	144	< LOD	< LOD	< LOD	< LOD	< LOD	< LOD	< LOD	< LOD	< LOD	< LOD	< LOD	< LOD	614.9	67.2724	76.565	< LOD	< LOD	0.969412	< LOD	< LOD	< LOD	< LOD
	145	< LOD	< LOD	< LOD	< LOD	< LOD	< LOD	< LOD	< LOD	< LOD	< LOD	< LOD	< LOD	273.9	32.2596	45.9731	< LOD	< LOD	11.6894	< LOD	< LOD	< LOD	< LOD
	146	< LOD	< LOD	< LOD	< LOD	< LOD	< LOD	128.978	36.5067	22.8622	detected (< LOQ)	< LOD	< LOD	281.5	36.9086	37.9283	< LOD	< LOD	< LOD	14.5778	< LOD	< LOD	< LOD
	147	< LOD	< LOD	< LOD	< LOD	< LOD	< LOD	8.77244	< LOD	< LOD	detected (< LOQ)	< LOD	< LOD	957.7	89.2035	99.3722	< LOD	< LOD	1.57271	17.3253	< LOD	< LOD	< LOD
	148	< LOD	< LOD	< LOD	< LOD	< LOD	< LOD	51.3956	17.9556	12.3911	detected (< LOQ)	< LOD	< LOD	438.7	44.8614	59.6682	< LOD	< LOD	2.38118	25.6	< LOD	< LOD	< LOD
	149	< LOD	< LOD	< LOD	< LOD	< LOD	< LOD	14.5778	< LOD	< LOD	< LOD	< LOD	< LOD	132.9	16.4248	detected (< LOQ)	< LOD	< LOD	2.86776	< LOD	< LOD	< LOD	< LOD
	150	< LOD	< LOD	< LOD	< LOD	< LOD	< LOD	detected (< LOQ)	< LOD	< LOD	< LOD	< LOD	< LOD	2718	286.49	382.87	< LOD	< LOD	26.3341	94.7071	< LOD	< LOD	< LOD
	151	< LOD	< LOD	< LOD	< LOD	< LOD	< LOD	82.6311	53.1289	< LOD	< LOD	< LOD	< LOD	1126	124.13	322.511	21.117	< LOD	14.4659	51.7172	< LOD	< LOD	< LOD
	152	< LOD	< LOD	< LOD	< LOD	< LOD	< LOD	355.111	167.289	59.68	29.7147	< LOD	< LOD	429.2	39.0088	128.879	< LOD	< LOD	2.72847	43.6606	< LOD	< LOD	< LOD
	153	< LOD	< LOD	< LOD	< LOD	< LOD	< LOD	< LOD	32.2311	< LOD	< LOD	< LOD	< LOD	972.2	118.938	233.901	21.429	< LOD	6.03482	136.242	< LOD	< LOD	< LOD
	154	< LOD	< LOD	< LOD	< LOD	< LOD	< LOD	< LOD	22.5511	< LOD	< LOD	< LOD	< LOD	753.6	73.353	252.377	< LOD	< LOD	2.34353	4.16404	< LOD	< LOD	< LOD
	155	< LOD	< LOD	< LOD	< LOD	< LOD	< LOD	< LOD	< LOD	< LOD	< LOD	< LOD	< LOD	280.6	28.2163	47.5964	< LOD	< LOD	< LOD	< LOD	< LOD	< LOD	< LOD
	156	< LOD	< LOD	< LOD	< LOD	< LOD	< LOD	< LOD	< LOD	< LOD	< LOD	< LOD	< LOD	229.5	21.1445	90.0448	< LOD	< LOD	3.41459	< LOD	< LOD	< LOD	< LOD
	157	< LOD	< LOD	< LOD	< LOD	< LOD	< LOD	< LOD	< LOD	< LOD	< LOD	< LOD	< LOD	853.5	83.6185	263.587	detected (< LOQ)	< LOD	5.01365	79.4909	< LOD	< LOD	< LOD
	158	< LOD	< LOD	< LOD	< LOD	< LOD	< LOD	32.7467	< LOD	< LOD	< LOD	< LOD	< LOD	241.6	21.9862	33.8475	< LOD	< LOD	< LOD	13.0828	< LOD	< LOD	< LOD
	159	< LOD	< LOD	< LOD	< LOD	< LOD	< LOD	226.844	88.9778	29.9733	27.786	< LOD	< LOD	316.8	31.0324	170.852	< LOD	< LOD	1.42871	5.52242	< LOD	< LOD	< LOD
	160	< LOD	< LOD	< LOD	< LOD	< LOD	< LOD	23.0133	< LOD	< LOD	< LOD	< LOD	< LOD	269.8	35.9174	153.274	< LOD	< LOD	1.776	< LOD	< LOD	< LOD	< LOD
	161	< LOD	< LOD	< LOD	< LOD	< LOD	< LOD	< LOD	< LOD	< LOD	< LOD	< LOD	< LOD	262.8	33.6362	103.049	< LOD	< LOD	0.880753	< LOD	< LOD	< LOD	< LOD
	162	< LOD	< LOD	< LOD	< LOD	< LOD	< LOD	19.5022	< LOD	< LOD	< LOD	< LOD	< LOD	77.64	18.0374	< LOD	< LOD	< LOD	5.73271	< LOD	< LOD	< LOD	< LOD
	164	< LOD	< LOD	< LOD	< LOD	< LOD	< LOD	56.7111	18.6667	< LOD	< LOD	< LOD	< LOD	654.2	67.4769	142.691	< LOD	< LOD	34.6447	464.646	< LOD	< LOD	< LOD
	165	< LOD	< LOD	< LOD	< LOD	< LOD	< LOD	< LOD	< LOD	< LOD	< LOD	< LOD	< LOD	696.6	47.5595	217.937	< LOD	< LOD	16.0659	95.596	< LOD	< LOD	< LOD
	166	< LOD	< LOD	< LOD	< LOD	< LOD	< LOD	< LOD	< LOD	< LOD	< LOD	< LOD	< LOD	499.4	59.0993	183.139	< LOD	< LOD	8.91482	63.5879	< LOD	< LOD	< LOD
	167	< LOD	< LOD	< LOD	< LOD	< LOD	< LOD	< LOD	< LOD	< LOD	< LOD	< LOD	< LOD	123.7	22.4503	63.1928	< LOD	< LOD	0.651859	2.27475	< LOD	< LOD	< LOD
	168	< LOD	< LOD	< LOD	< LOD	< LOD	< LOD	< LOD	< LOD	< LOD	< LOD	< LOD	< LOD	781.7	96.9125	217.937	23.8877	< LOD	2.50259	28.5737	< LOD	< LOD	< LOD
	170	< LOD	< LOD	< LOD	< LOD	< LOD	< LOD	107.289	47.6267	15.5289	15.8217	< LOD	< LOD	115	< LOD	42.278	< LOD	< LOD	< LOD	< LOD	< LOD	< LOD	< LOD
	171	< LOD	< LOD	< LOD	< LOD	< LOD	< LOD	< LOD	< LOD	< LOD	< LOD	< LOD	< LOD	170	42.2576	59.7578	< LOD	< LOD	1.38071	< LOD	< LOD	< LOD	< LOD
	172	< LOD	< LOD	< LOD	< LOD	< LOD	< LOD	113.778	32.8622	< LOD	9.24442	< LOD	< LOD	676.5	77.3963	139.283	< LOD	21.6955	5.45035	17.5192	< LOD	< LOD	< LOD
	173	< LOD	< LOD	< LOD	< LOD	< LOD	< LOD	< LOD	< LOD	< LOD	< LOD	< LOD	< LOD	733.7	101.16	149.507	< LOD	< LOD	33.9294	9.60808	< LOD	< LOD	< LOD
	174	< LOD	< LOD	< LOD	< LOD	< LOD	< LOD	222.844	121.244	< LOD	32.5627	< LOD	< LOD	290.4	17.7384	116.143	< LOD	< LOD	< LOD	< LOD	< LOD	< LOD	< LOD
	175	< LOD	< LOD	< LOD	< LOD	< LOD	< LOD	245.778	149.867	< LOD	28.5997	< LOD	< LOD	1358	150.718	237.489	21.2668	< LOD	34.2306	78.2545	< LOD	detected (< LOQ)	< LOD
	176	< LOD	< LOD	< LOD	< LOD	< LOD	< LOD	13.1289	< LOD	< LOD	< LOD	< LOD	< LOD	9436	720	1511.21	76.6802	18.952	593.694	612.121	7.0706	30.0647	< LOD
	177	< LOD	< LOD	< LOD	< LOD	< LOD	< LOD	371.111	183.467	43.3244	63.0911	< LOD	< LOD	448.6	44.1849	135.247	< LOD	< LOD	2.88941	< LOD	< LOD	< LOD	< LOD
	178	< LOD	< LOD	< LOD	< LOD	< LOD	< LOD	414.133	158.133	31.84	44.0598	< LOD	< LOD	546.3	44.4602	130.942	< LOD	< LOD	13.6753	4.13737	< LOD	< LOD	< LOD
	179	< LOD	< LOD	< LOD	< LOD	< LOD	< LOD	< LOD	< LOD	< LOD	< LOD	< LOD	< LOD	1569	167.552	344.664	< LOD	< LOD	67.9059	79.5798	< LOD	< LOD	< LOD
	180	< LOD	< LOD	< LOD	< LOD	< LOD	< LOD	78.0444	48.2844	< LOD	10.3263	< LOD	< LOD	1087	131.76	225.65	26.8081	< LOD	30.8894	47.0626	detected (< LOQ)	< LOD	< LOD
	181	< LOD	< LOD	< LOD	< LOD	< LOD	< LOD	110.578	33.0044	15.3244	8.75319	< LOD	< LOD	161.5	16.3225	33.3632	< LOD	< LOD	detected (< LOQ)	< LOD	< LOD	< LOD	< LOD
	182	< LOD	< LOD	< LOD	< LOD	< LOD	< LOD	< LOD	< LOD	< LOD	< LOD	< LOD	< LOD	1039	165.034	290.673	< LOD	< LOD	39.8118	25.1313	< LOD	< LOD	< LOD
	183	< LOD	< LOD	< LOD	< LOD	< LOD	< LOD	< LOD	< LOD	< LOD	< LOD	< LOD	< LOD	221.3	17.8958	43.5067	< LOD	< LOD	28.96	63.2242	< LOD	< LOD	< LOD
	184	< LOD	< LOD	< LOD	< LOD	< LOD	< LOD	47.0222	< LOD	< LOD	12.121	< LOD	< LOD	470.1	60.2085	134.619	< LOD	< LOD	18.9365	< LOD	< LOD	< LOD	< LOD
	185	< LOD	< LOD	< LOD	< LOD	< LOD	< LOD	250.844	119.111	35.3689	44.4064	< LOD	< LOD	282.9	25.88	66.1794	< LOD	< LOD	9.57176	41.2444	< LOD	< LOD	< LOD
	186	< LOD	< LOD	< LOD	< LOD	< LOD	< LOD	< LOD	< LOD	< LOD	< LOD	< LOD	< LOD	577.8	66.3992	182.152	< LOD	< LOD	15.3129	4.55192	< LOD	< LOD	< LOD
	187	< LOD	< LOD	< LOD	< LOD	< LOD	< LOD	< LOD	< LOD	< LOD	< LOD	< LOD	< LOD	308.2	40.2832	99.1031	< LOD	< LOD	2.78965	< LOD	< LOD	< LOD	< LOD
	188	< LOD	< LOD	< LOD	< LOD	< LOD	< LOD	< LOD	< LOD	< LOD	< LOD	< LOD	< LOD	628.1	78.0256	182.242	< LOD	< LOD	24.8376	22.804	< LOD	< LOD	< LOD
	189	< LOD	< LOD	< LOD	< LOD	< LOD	< LOD	< LOD	< LOD	< LOD	< LOD	< LOD	< LOD	401.2	28.5624	129.507	< LOD	< LOD	2.06682	19.7899	< LOD	< LOD	< LOD
	190	< LOD	< LOD	< LOD	< LOD	< LOD	< LOD	778.489	252.444	147.2	101.139	< LOD	< LOD	46.63	< LOD	detected (< LOQ)	< LOD	< LOD	detected (< LOQ)	< LOD	< LOD	< LOD	< LOD
	191	< LOD	< LOD	< LOD	< LOD	< LOD	< LOD	352.089	184.356	25.5733	39.1023	< LOD	< LOD	327.1	24.527	57.9821	< LOD	< LOD	7.13882	63.0465	< LOD	< LOD	< LOD
	192	< LOD	< LOD	< LOD	< LOD	< LOD	< LOD	< LOD	< LOD	< LOD	< LOD	< LOD	< LOD	248.8	39.3786	73.5157	< LOD	< LOD	< LOD	< LOD	< LOD	< LOD	< LOD
	193	< LOD	< LOD	< LOD	< LOD	< LOD	< LOD	139.022	98.2222	< LOD	12.6348	< LOD	< LOD	185.1	21.5536	59.4798	< LOD	< LOD	2.65882	< LOD	< LOD	< LOD	< LOD
	194	< LOD	< LOD	< LOD	< LOD	< LOD	< LOD	1193.78	529.867	182.489	238.833	< LOD	0.889228	1054	64.118	172.466	41.4727	< LOD	6.50541	32.1697	< LOD	< LOD	< LOD
	195	< LOD	< LOD	< LOD	< LOD	< LOD	< LOD	63.8578	34.4889	< LOD	16.5902	< LOD	< LOD	180.1	35.5477	31.8206	< LOD	< LOD	6.50729	5.44646	< LOD	< LOD	< LOD
	196	< LOD	< LOD	< LOD	< LOD	< LOD	< LOD	37.9822	< LOD	< LOD	9.6799	< LOD	< LOD	375.4	28.5467	57.4081	< LOD	< LOD	3.97553	41.3657	< LOD	< LOD	< LOD
	197	< LOD	< LOD	< LOD	< LOD	< LOD	< LOD	36.7378	24.08	< LOD	8.2921	< LOD	< LOD	186.5	20.7591	74.0269	< LOD	< LOD	20.4706	4.32808	detected (< LOQ)	< LOD	< LOD
	198	< LOD	< LOD	< LOD	< LOD	< LOD	< LOD	32.4178	< LOD	< LOD	< LOD	< LOD	< LOD	737.8	129.007	107.265	< LOD	< LOD	3.94447	7.84646	< LOD	< LOD	< LOD
	199	< LOD	< LOD	< LOD	< LOD	< LOD	< LOD	61.9467	28.1867	< LOD	8.78484	< LOD	< LOD	171	33.6362	55.157	< LOD	< LOD	28.0659	3.66949	< LOD	< LOD	< LOD
	200	< LOD	< LOD	< LOD	< LOD	< LOD	< LOD	329.244	131.2	24.8533	38.7557	< LOD	< LOD	13320	1574.83	2450.22	123.382	20.2798	459.576	621.495	4.83376	21.0745	< LOD
	201	< LOD	< LOD	< LOD	< LOD	< LOD	< LOD	10.8089	< LOD	< LOD	< LOD	< LOD	< LOD	301.1	46.5369	124.215	< LOD	< LOD	1.38541	< LOD	< LOD	< LOD	< LOD
	202	< LOD	< LOD	< LOD	< LOD	< LOD	< LOD	375.644	154.844	38.7022	42.2215	< LOD	detected (< LOQ)	150.4	19.3432	117.22	< LOD	< LOD	1.75059	< LOD	< LOD	< LOD	< LOD
	203	< LOD	< LOD	< LOD	< LOD	< LOD	< LOD	455.733	167.556	51.4133	43.4269	< LOD	< LOD	332.9	65.2665	133.901	< LOD	< LOD	25.76	6.09778	< LOD	< LOD	< LOD
	204	< LOD	< LOD	< LOD	< LOD	< LOD	< LOD	24.1689	< LOD	< LOD	< LOD	< LOD	< LOD	200.2	25.1249	82.8969	< LOD	< LOD	6.50353	107.313	< LOD	< LOD	< LOD
	205	< LOD	< LOD	< LOD	< LOD	< LOD	< LOD	91.2	38.3733	< LOD	13.1336	< LOD	< LOD	191.8	36.9715	detected (< LOQ)	< LOD	< LOD	< LOD	6.40485	< LOD	< LOD	< LOD
	206	< LOD	< LOD	< LOD	< LOD	< LOD	< LOD	1596.44	656.889	86.9511	104.589	< LOD	< LOD	112.5	30.4267	81.4798	< LOD	< LOD	9.50588	< LOD	< LOD	< LOD	< LOD
	207	< LOD	< LOD	< LOD	< LOD	< LOD	< LOD	36.9244	31.1467	< LOD	< LOD	< LOD	< LOD	169.6	32.3382	78.8879	< LOD	< LOD	12.6682	5.77131	< LOD	< LOD	< LOD
	208	< LOD	< LOD	< LOD	< LOD	< LOD	< LOD	29.3689	12.8089	< LOD	< LOD	< LOD	< LOD	538.4	100.059	253.632	detected (< LOQ)	20.8395	48.0376	6.24242	< LOD	< LOD	< LOD
	209	< LOD	< LOD	< LOD	< LOD	< LOD	< LOD	209.511	96.1778	37.1911	47.1488	< LOD	< LOD	503.1	82.5172	270.762	detected (< LOQ)	< LOD	5.70353	3.30343	< LOD	< LOD	< LOD
	210	< LOD	< LOD	< LOD	< LOD	< LOD	< LOD	78.0178	33.7156	< LOD	< LOD	< LOD	< LOD	219.3	33.7227	54.0897	< LOD	< LOD	1.55576	3.39313	< LOD	< LOD	< LOD
	211	< LOD	< LOD	< LOD	< LOD	< LOD	< LOD	188.178	71.5378	33.9467	39.5092	< LOD	< LOD	39.34	< LOD	detected (< LOQ)	< LOD	< LOD	detected (< LOQ)	< LOD	< LOD	< LOD	< LOD
	212	< LOD	< LOD	< LOD	< LOD	< LOD	< LOD	45.9644	20.0356	< LOD	< LOD	< LOD	< LOD	57.87	< LOD	detected (< LOQ)	< LOD	< LOD	5.29224	< LOD	< LOD	< LOD	< LOD
	213	< LOD	< LOD	< LOD	< LOD	< LOD	< LOD	40.0889	< LOD	< LOD	detected (< LOQ)	< LOD	< LOD	505.9	68.9558	106.547	< LOD	< LOD	21.8824	35.596	< LOD	< LOD	< LOD
	214	< LOD	< LOD	< LOD	< LOD	< LOD	< LOD	66.0711	29.5022	< LOD	detected (< LOQ)	< LOD	< LOD	334.8	44.6018	112.287	< LOD	< LOD	3.42588	5.08848	< LOD	< LOD	< LOD
	215	< LOD	< LOD	< LOD	< LOD	< LOD	< LOD	1571.56	661.156	144.8	174.19	< LOD	< LOD	520.6	51.0285	386.368	< LOD	< LOD	52.4047	8.49293	< LOD	< LOD	< LOD
	216	< LOD	< LOD	< LOD	< LOD	< LOD	< LOD	50.0178	27.5644	< LOD	10.7513	< LOD	< LOD	241.9	21.1288	126.099	< LOD	< LOD	< LOD	< LOD	< LOD	< LOD	< LOD
	218	< LOD	< LOD	< LOD	< LOD	< LOD	< LOD	49.5556	33.76	< LOD	9.32127	< LOD	< LOD	310.7	52.1691	151.031	< LOD	< LOD	5.76188	35.8869	< LOD	< LOD	< LOD
	219	< LOD	< LOD	< LOD	< LOD	< LOD	< LOD	< LOD	< LOD	< LOD	< LOD	< LOD	< LOD	327.1	72.0787	119.821	< LOD	< LOD	70.5412	58.0283	< LOD	< LOD	< LOD
	220	< LOD	< LOD	< LOD	< LOD	< LOD	< LOD	30.2044	< LOD	< LOD	detected (< LOQ)	< LOD	< LOD	450	48.7945	97.7578	< LOD	< LOD	7.856	4.15273	< LOD	< LOD	< LOD
	221	< LOD	< LOD	< LOD	< LOD	< LOD	< LOD	1045.33	381.6	135.644	169.217	< LOD	2.85377	580	131.917	171.57	< LOD	< LOD	44.5741	< LOD	detected (< LOQ)	< LOD	< LOD
	222	< LOD	< LOD	< LOD	< LOD	< LOD	< LOD	272.711	84.1778	19.8667	22.7833	< LOD	< LOD	101.6	22.0885	detected (< LOQ)	< LOD	< LOD	< LOD	< LOD	< LOD	< LOD	< LOD
	223	< LOD	< LOD	< LOD	< LOD	< LOD	< LOD	< LOD	< LOD	< LOD	detected (< LOQ)	< LOD	< LOD	170.4	15.1347	42.5291	< LOD	< LOD	4.56188	< LOD	< LOD	< LOD	< LOD
	224	< LOD	< LOD	< LOD	< LOD	< LOD	< LOD	< LOD	< LOD	< LOD	< LOD	< LOD	< LOD	233.4	42.7768	96.7713	< LOD	< LOD	4.67388	33.6242	< LOD	< LOD	< LOD
	225	< LOD	< LOD	< LOD	< LOD	< LOD	< LOD	< LOD	< LOD	< LOD	< LOD	< LOD	< LOD	159.4	17.0541	109.058	< LOD	< LOD	< LOD	< LOD	< LOD	< LOD	< LOD
	226	< LOD	< LOD	< LOD	< LOD	< LOD	< LOD	< LOD	< LOD	< LOD	< LOD	< LOD	< LOD	1236	167.08	432.646	detected (< LOQ)	< LOD	26.8047	23.7333	< LOD	< LOD	< LOD
	227	< LOD	< LOD	< LOD	< LOD	< LOD	< LOD	420.711	147.822	65.4933	41.0801	< LOD	< LOD	345.9	44.0983	109.507	< LOD	< LOD	3.17835	10.3192	< LOD	< LOD	< LOD
	228	< LOD	< LOD	< LOD	< LOD	< LOD	< LOD	12.7822	21.7244	< LOD	< LOD	< LOD	< LOD	262	21.5143	46.7892	< LOD	< LOD	< LOD	< LOD	< LOD	< LOD	< LOD
	229	< LOD	< LOD	< LOD	< LOD	< LOD	< LOD	30.6133	18.8356	< LOD	< LOD	< LOD	< LOD	294.6	38.4189	90.2242	< LOD	< LOD	22.4094	22.4485	< LOD	< LOD	< LOD
	230	< LOD	< LOD	< LOD	< LOD	< LOD	< LOD	69.6622	27.5556	< LOD	< LOD	< LOD	detected (< LOQ)	1604	150.639	116.502	< LOD	< LOD	205.176	251.475	detected (< LOQ)	< LOD	< LOD
	231	< LOD	< LOD	< LOD	< LOD	< LOD	< LOD	< LOD	< LOD	< LOD	< LOD	< LOD	< LOD	166.5	14.9538	46.2691	< LOD	< LOD	detected (< LOQ)	< LOD	< LOD	< LOD	< LOD
	232	< LOD	< LOD	< LOD	< LOD	< LOD	< LOD	< LOD	< LOD	< LOD	< LOD	< LOD	< LOD	273.9	13.0423	107.982	< LOD	20.9602	2.67671	< LOD	< LOD	< LOD	< LOD
	233	< LOD	< LOD	< LOD	< LOD	< LOD	< LOD	50.8178	23.36	< LOD	< LOD	< LOD	< LOD	749.7	56.7552	131.3	< LOD	< LOD	6.48	43.4667	< LOD	< LOD	< LOD
	234	< LOD	< LOD	< LOD	< LOD	< LOD	< LOD	< LOD	< LOD	< LOD	< LOD	< LOD	< LOD	350.9	21.7502	171.57	< LOD	< LOD	< LOD	< LOD	< LOD	< LOD	< LOD
	235	< LOD	< LOD	< LOD	< LOD	< LOD	< LOD	< LOD	< LOD	< LOD	< LOD	< LOD	< LOD	241.3	24.8496	225.291	< LOD	< LOD	3.91906	< LOD	< LOD	< LOD	< LOD
	236	< LOD	< LOD	< LOD	< LOD	< LOD	< LOD	21.8489	< LOD	< LOD	< LOD	< LOD	< LOD	70.76	< LOD	45.0135	< LOD	< LOD	< LOD	< LOD	< LOD	< LOD	< LOD
	237	< LOD	< LOD	< LOD	< LOD	< LOD	< LOD	167.378	86.96	23.9556	39.6997	< LOD	< LOD	199.3	20.0983	40.1614	< LOD	< LOD	< LOD	< LOD	< LOD	< LOD	< LOD
	238	< LOD	< LOD	< LOD	< LOD	< LOD	< LOD	14.4	< LOD	< LOD	< LOD	< LOD	< LOD	821.3	66.5251	398.565	< LOD	< LOD	0.847435	3.99677	< LOD	< LOD	< LOD
	239	< LOD	< LOD	< LOD	< LOD	< LOD	< LOD	< LOD	< LOD	< LOD	< LOD	< LOD	< LOD	785.8	43.823	162.332	< LOD	< LOD	1.16988	< LOD	< LOD	< LOD	< LOD
	240	< LOD	< LOD	< LOD	< LOD	< LOD	< LOD	20.1689	< LOD	< LOD	< LOD	< LOD	< LOD	156.8	21.6637	86.9507	< LOD	< LOD	< LOD	< LOD	< LOD	< LOD	< LOD
	241	< LOD	< LOD	< LOD	< LOD	< LOD	< LOD	48.0889	43.3689	< LOD	22.0594	< LOD	< LOD	720.4	109.184	274.978	< LOD	< LOD	3.56329	9.66465	< LOD	< LOD	< LOD
	242	< LOD	< LOD	< LOD	< LOD	< LOD	< LOD	309.067	103.111	41.0756	33.5686	< LOD	< LOD	153.4	16.7945	37.13	< LOD	< LOD	1.12753	6.04768	< LOD	< LOD	< LOD
	243	< LOD	< LOD	< LOD	< LOD	< LOD	< LOD	< LOD	< LOD	< LOD	< LOD	< LOD	< LOD	1313	117.522	290.135	detected (< LOQ)	< LOD	39.7929	104.162	< LOD	< LOD	< LOD
	244	< LOD	< LOD	< LOD	< LOD	< LOD	< LOD	< LOD	< LOD	< LOD	< LOD	< LOD	< LOD	338.9	11.296	127.175	< LOD	< LOD	< LOD	< LOD	< LOD	< LOD	< LOD
	245	< LOD	< LOD	< LOD	< LOD	< LOD	< LOD	< LOD	< LOD	< LOD	< LOD	< LOD	< LOD	381.8	38.883	119.372	< LOD	< LOD	< LOD	< LOD	< LOD	< LOD	< LOD
	246	< LOD	< LOD	< LOD	< LOD	< LOD	< LOD	122.311	34.2311	< LOD	12.7193	< LOD	< LOD	486.7	47.2134	93.2735	< LOD	< LOD	11.2188	22.4485	< LOD	< LOD	< LOD
	247	< LOD	< LOD	< LOD	< LOD	< LOD	< LOD	100.089	48.1067	< LOD	< LOD	< LOD	< LOD	355.3	< LOD	103.857	< LOD	< LOD	2.40753	12.9778	< LOD	< LOD	< LOD
	248	< LOD	< LOD	< LOD	< LOD	< LOD	< LOD	223.733	92.1778	21.2089	27.2762	< LOD	< LOD	508	46.0649	144.843	detected (< LOQ)	< LOD	2.07812	6.8897	< LOD	< LOD	< LOD
	249	< LOD	< LOD	< LOD	< LOD	< LOD	< LOD	< LOD	< LOD	< LOD	< LOD	< LOD	< LOD	765.2	102.026	172.735	< LOD	< LOD	23.0024	< LOD	< LOD	< LOD	< LOD
	250	< LOD	< LOD	< LOD	< LOD	< LOD	< LOD	315.556	93.8667	< LOD	25.6717	< LOD	< LOD	788.8	91.0128	206.009	detected (< LOQ)	< LOD	3.23859	75.3051	< LOD	< LOD	< LOD
	251	< LOD	< LOD	< LOD	< LOD	< LOD	< LOD	205.244	93.0667	26.6489	37.656	< LOD	< LOD	70.41	< LOD	detected (< LOQ)	< LOD	< LOD	5.91529	< LOD	< LOD	< LOD	< LOD
	252	< LOD	< LOD	< LOD	< LOD	< LOD	< LOD	< LOD	< LOD	< LOD	< LOD	< LOD	< LOD	569.2	82.7532	151.211	< LOD	< LOD	2.82447	5.68404	< LOD	< LOD	< LOD
	253	< LOD	< LOD	< LOD	< LOD	< LOD	< LOD	< LOD	< LOD	< LOD	< LOD	< LOD	< LOD	538.7	38.9774	247.444	detected (< LOQ)	< LOD	< LOD	< LOD	< LOD	< LOD	< LOD
	254	< LOD	< LOD	< LOD	< LOD	< LOD	< LOD	146.756	55.5644	25.5911	23.6728	< LOD	< LOD	474.1	37.1209	78.0717	< LOD	< LOD	23.84	238.465	< LOD	< LOD	< LOD
	256	< LOD	< LOD	< LOD	< LOD	< LOD	< LOD	< LOD	< LOD	< LOD	< LOD	< LOD	< LOD	413.8	56.0236	96.5919	< LOD	< LOD	7.62447	4.51152	< LOD	< LOD	< LOD
	257	< LOD	< LOD	< LOD	< LOD	< LOD	< LOD	< LOD	< LOD	< LOD	< LOD	< LOD	< LOD	410	29.4671	75.0135	< LOD	< LOD	1.16612	44.1212	< LOD	< LOD	< LOD
	258	< LOD	< LOD	< LOD	< LOD	< LOD	< LOD	< LOD	< LOD	< LOD	< LOD	< LOD	< LOD	556.3	50.6195	174.798	< LOD	< LOD	34.3906	8.95354	< LOD	detected (< LOQ)	< LOD
	259	< LOD	< LOD	< LOD	< LOD	< LOD	< LOD	598.578	192.711	119.111	97.6134	< LOD	< LOD	44.63	< LOD	detected (< LOQ)	< LOD	< LOD	< LOD	< LOD	< LOD	< LOD	< LOD
	260	< LOD	< LOD	< LOD	< LOD	< LOD	< LOD	14.1867	< LOD	< LOD	< LOD	< LOD	< LOD	75.01	< LOD	detected (< LOQ)	< LOD	< LOD	< LOD	< LOD	< LOD	< LOD	< LOD
	261	< LOD	< LOD	< LOD	< LOD	< LOD	< LOD	98.2222	47.6	24.9689	25.5552	< LOD	< LOD	1305	86.8437	290.224	detected (< LOQ)	< LOD	4.30306	40.097	< LOD	< LOD	< LOD
	263	< LOD	< LOD	< LOD	< LOD	< LOD	< LOD	107.378	49.9556	< LOD	16.744	< LOD	< LOD	154.6	20.586	74.1883	< LOD	< LOD	< LOD	< LOD	< LOD	< LOD	< LOD
	264	< LOD	< LOD	< LOD	< LOD	< LOD	< LOD	< LOD	< LOD	< LOD	< LOD	< LOD	< LOD	96.52	< LOD	detected (< LOQ)	< LOD	< LOD	< LOD	< LOD	< LOD	< LOD	< LOD
	265	< LOD	< LOD	< LOD	< LOD	< LOD	< LOD	528.978	171.556	49.3067	46.9602	< LOD	< LOD	1106	65.1327	288.61	< LOD	< LOD	7.21976	118.465	< LOD	< LOD	< LOD
	266	< LOD	< LOD	< LOD	< LOD	< LOD	< LOD	44.4356	17.7067	< LOD	< LOD	< LOD	< LOD	173.3	15.9371	53.5785	< LOD	< LOD	detected (< LOQ)	1.46263	< LOD	< LOD	< LOD
	267	< LOD	< LOD	< LOD	< LOD	< LOD	< LOD	< LOD	< LOD	< LOD	< LOD	< LOD	< LOD	352	50.6431	174.17	< LOD	< LOD	0.763012	3.9604	< LOD	< LOD	< LOD
	269	< LOD	< LOD	< LOD	< LOD	< LOD	< LOD	125.6	47.5733	20.6844	19.3076	< LOD	< LOD	823.3	74.7768	217.848	< LOD	< LOD	9.89176	33.7859	< LOD	< LOD	< LOD
	270	< LOD	< LOD	< LOD	< LOD	< LOD	< LOD	< LOD	< LOD	< LOD	< LOD	< LOD	< LOD	654	111.701	140.538	< LOD	< LOD	4.62494	9.80202	< LOD	< LOD	< LOD
	271	< LOD	< LOD	< LOD	< LOD	< LOD	< LOD	42.3467	43.5556	33.04	10.4695	< LOD	< LOD	127.7	7.72153	63.0942	< LOD	< LOD	< LOD	< LOD	< LOD	< LOD	< LOD
	272	< LOD	< LOD	< LOD	< LOD	< LOD	< LOD	12.8	< LOD	< LOD	< LOD	< LOD	< LOD	654.4	52.822	142.152	< LOD	< LOD	9.67529	16.2909	< LOD	< LOD	< LOD
	273	< LOD	< LOD	< LOD	< LOD	< LOD	< LOD	727.467	233.778	107.289	93.8487	< LOD	< LOD	187.5	29.648	56.5112	< LOD	< LOD	< LOD	2.24323	< LOD	< LOD	< LOD
	274	< LOD	< LOD	< LOD	< LOD	< LOD	< LOD	25.6711	17.2178	< LOD	< LOD	< LOD	< LOD	241.6	10.8791	detected (< LOQ)	< LOD	< LOD	2.45271	< LOD	< LOD	< LOD	< LOD
	275	< LOD	< LOD	< LOD	< LOD	< LOD	< LOD	16.5422	14.0711	< LOD	< LOD	< LOD	< LOD	323.2	53.4513	100.09	< LOD	< LOD	1.632	< LOD	< LOD	< LOD	< LOD
	276	< LOD	< LOD	< LOD	< LOD	< LOD	< LOD	< LOD	< LOD	< LOD	< LOD	< LOD	< LOD	140.1	19.9174	63.5426	< LOD	< LOD	detected (< LOQ)	< LOD	< LOD	< LOD	< LOD
	277	< LOD	< LOD	< LOD	< LOD	< LOD	< LOD	< LOD	< LOD	< LOD	< LOD	< LOD	< LOD	434.7	20.3579	65.4709	< LOD	< LOD	< LOD	6.03394	< LOD	< LOD	< LOD
	278	< LOD	< LOD	< LOD	< LOD	< LOD	< LOD	< LOD	< LOD	< LOD	< LOD	< LOD	< LOD	723.4	55.3156	143.498	< LOD	< LOD	0.744188	< LOD	< LOD	< LOD	< LOD
	279	< LOD	< LOD	< LOD	< LOD	< LOD	< LOD	< LOD	< LOD	< LOD	< LOD	< LOD	< LOD	370.2	37.4041	258.655	< LOD	< LOD	< LOD	< LOD	< LOD	< LOD	< LOD
	280	< LOD	< LOD	< LOD	< LOD	< LOD	< LOD	25.12	13.4222	< LOD	< LOD	< LOD	< LOD	203.2	13.3019	92.7354	< LOD	< LOD	< LOD	< LOD	< LOD	< LOD	< LOD
	281	< LOD	< LOD	< LOD	< LOD	< LOD	< LOD	< LOD	< LOD	< LOD	< LOD	< LOD	< LOD	519.8	51.296	149.058	detected (< LOQ)	< LOD	1.80894	< LOD	< LOD	< LOD	< LOD
	282	< LOD	< LOD	< LOD	< LOD	< LOD	< LOD	< LOD	< LOD	< LOD	< LOD	< LOD	< LOD	911.7	117.994	296.143	17.1856	< LOD	12.5082	33.4869	< LOD	< LOD	< LOD
	283	< LOD	< LOD	< LOD	< LOD	< LOD	< LOD	221.689	79.3511	22.32	34.1961	< LOD	0.736244	841.1	94.238	195.785	19.5944	< LOD	40.0376	152.485	detected (< LOQ)	< LOD	< LOD
	284	< LOD	< LOD	< LOD	< LOD	< LOD	< LOD	20.4444	< LOD	< LOD	< LOD	< LOD	< LOD	384.9	25.4789	90.6726	< LOD	< LOD	1.06259	< LOD	< LOD	< LOD	< LOD
	285	< LOD	< LOD	< LOD	< LOD	< LOD	< LOD	114.933	67.4222	15.1556	22.1849	< LOD	< LOD	1462	154.572	437.578	20.4805	< LOD	detected (< LOQ)	8.07354	< LOD	< LOD	< LOD
	286	< LOD	< LOD	< LOD	< LOD	< LOD	< LOD	354.933	176.622	78.4267	81.0756	< LOD	< LOD	1635	217.424	269.596	28.8674	< LOD	18.7294	121.778	< LOD	< LOD	< LOD
	287	< LOD	< LOD	< LOD	< LOD	< LOD	< LOD	158.489	62.3111	26.1867	22.5255	< LOD	< LOD	486.9	84.0905	94.6188	< LOD	< LOD	2.93741	5.18384	< LOD	detected (< LOQ)	< LOD
	288	< LOD	< LOD	< LOD	< LOD	< LOD	< LOD	101.956	61.5467	10.6311	29.8218	< LOD	< LOD	306.5	32.4484	57.4798	< LOD	< LOD	5.01176	10.2465	< LOD	< LOD	< LOD
	289	< LOD	< LOD	< LOD	< LOD	< LOD	< LOD	< LOD	< LOD	< LOD	< LOD	< LOD	< LOD	804.6	119.174	107.534	detected (< LOQ)	< LOD	109.271	89.7778	< LOD	< LOD	< LOD
	290	< LOD	< LOD	< LOD	< LOD	< LOD	< LOD	55.6889	24.6489	< LOD	< LOD	< LOD	< LOD	213.3	17.4946	39.6951	< LOD	< LOD	8.63153	32.9293	< LOD	< LOD	< LOD
	291	< LOD	< LOD	< LOD	< LOD	< LOD	< LOD	49.6711	32.7289	< LOD	13.284	< LOD	< LOD	116.5	8.00787	detected (< LOQ)	< LOD	< LOD	< LOD	< LOD	< LOD	< LOD	< LOD
	292	< LOD	< LOD	< LOD	< LOD	< LOD	< LOD	42.24	26.24	< LOD	9.11597	< LOD	< LOD	1186	88.2596	333.094	detected (< LOQ)	< LOD	2.25694	10.8768	< LOD	< LOD	< LOD
	293	< LOD	< LOD	< LOD	< LOD	< LOD	< LOD	< LOD	< LOD	< LOD	< LOD	< LOD	< LOD	253	42.6824	73.1659	< LOD	< LOD	3.15012	14.2545	< LOD	< LOD	< LOD
	294	< LOD	< LOD	< LOD	< LOD	< LOD	< LOD	< LOD	< LOD	< LOD	< LOD	< LOD	< LOD	267.1	36.2871	99.7309	< LOD	< LOD	0.763388	< LOD	< LOD	< LOD	< LOD
	295	< LOD	< LOD	< LOD	< LOD	< LOD	< LOD	166.756	103.111	18.5333	42.819	< LOD	< LOD	424.5	80.1573	113.004	detected (< LOQ)	< LOD	8.64471	17.5192	< LOD	< LOD	< LOD
	296	< LOD	< LOD	< LOD	< LOD	< LOD	< LOD	213.778	106.311	33.9822	51.5048	< LOD	< LOD	329.1	38.529	59.1121	< LOD	< LOD	301.365	< LOD	< LOD	< LOD	< LOD
	297	< LOD	< LOD	< LOD	< LOD	< LOD	< LOD	10.6311	< LOD	< LOD	< LOD	< LOD	< LOD	1330	140.57	231.749	18.6708	< LOD	14.0706	29.1717	< LOD	< LOD	< LOD
	298	< LOD	< LOD	< LOD	< LOD	< LOD	< LOD	< LOD	< LOD	< LOD	< LOD	< LOD	< LOD	809.3	111.937	205.202	detected (< LOQ)	< LOD	17.0541	51.8949	< LOD	< LOD	< LOD
	299	< LOD	< LOD	< LOD	< LOD	< LOD	< LOD	< LOD	< LOD	< LOD	< LOD	< LOD	< LOD	326.4	35.3746	102.691	< LOD	< LOD	14.8329	6.34586	< LOD	< LOD	< LOD
	300	< LOD	< LOD	< LOD	< LOD	< LOD	< LOD	95.7333	42.8089	< LOD	13.4095	< LOD	< LOD	192.3	45.6401	detected (< LOQ)	< LOD	< LOD	4.03576	< LOD	< LOD	< LOD	< LOD
	301	< LOD	< LOD	< LOD	< LOD	< LOD	< LOD	18.5156	8.96889	< LOD	< LOD	< LOD	< LOD	213.4	47.591	45.8475	< LOD	< LOD	1.60565	< LOD	< LOD	< LOD	6.59639
	302	< LOD	< LOD	< LOD	< LOD	< LOD	< LOD	< LOD	< LOD	< LOD	< LOD	< LOD	< LOD	248.5	23.9685	96.6816	< LOD	< LOD	detected (< LOQ)	< LOD	< LOD	< LOD	< LOD
	303	< LOD	< LOD	< LOD	< LOD	< LOD	< LOD	< LOD	< LOD	< LOD	< LOD	< LOD	< LOD	808.4	76.4523	232.197	18.4711	< LOD	4.55153	< LOD	< LOD	< LOD	< LOD
	304	< LOD	< LOD	< LOD	< LOD	< LOD	< LOD	< LOD	17.7778	< LOD	< LOD	< LOD	< LOD	365.7	76.2085	103.677	< LOD	< LOD	3.79388	23.8465	< LOD	< LOD	< LOD
	305	< LOD	< LOD	< LOD	< LOD	< LOD	< LOD	56.8356	29.8933	< LOD	detected (< LOQ)	< LOD	< LOD	305.6	34.2262	84.9865	< LOD	< LOD	12.64	13.8263	< LOD	< LOD	< LOD
	306	< LOD	< LOD	< LOD	< LOD	< LOD	< LOD	< LOD	< LOD	< LOD	< LOD	< LOD	< LOD	740.3	73.1878	189.238	< LOD	< LOD	5.52565	20.396	< LOD	< LOD	< LOD
	307	< LOD	< LOD	< LOD	< LOD	< LOD	< LOD	< LOD	< LOD	< LOD	< LOD	< LOD	< LOD	312.7	43.0364	77.7848	< LOD	< LOD	9.97647	8.84848	< LOD	< LOD	< LOD
	308	< LOD	< LOD	< LOD	< LOD	< LOD	< LOD	21.8756	17.3333	< LOD	< LOD	< LOD	< LOD	172.3	17.2822	70.1435	< LOD	< LOD	2.35012	< LOD	< LOD	< LOD	< LOD
	309	< LOD	< LOD	< LOD	< LOD	< LOD	< LOD	38.96	23.7511	< LOD	detected (< LOQ)	< LOD	< LOD	527.8	42.3127	146.457	< LOD	< LOD	4.69741	37.5919	< LOD	< LOD	< LOD
	310	< LOD	< LOD	< LOD	< LOD	< LOD	< LOD	1122.67	375.644	164.178	125.778	detected (< LOQ)	10.7607	27.84	2.96008	< LOD	< LOD	128.066	24.1224	94.6263	< LOD	< LOD	< LOD
	311	< LOD	< LOD	< LOD	< LOD	< LOD	< LOD	580.711	235.644	69.28	66.2444	detected (< LOQ)	2.3123	1135	252.429	507.982	35.2824	17.6571	75.7553	230.061	5.00141	detected (< LOQ)	< LOD
	312	< LOD	< LOD	< LOD	< LOD	< LOD	< LOD	12.6044	9.56444	< LOD	< LOD	< LOD	< LOD	188.1	34.352	108.341	< LOD	< LOD	< LOD	5.20162	< LOD	< LOD	< LOD
	313	< LOD	< LOD	< LOD	< LOD	< LOD	< LOD	1034.67	387.111	94.2222	98.4891	detected (< LOQ)	< LOD	236.7	13.4985	73.6143	< LOD	8.3808	10.5976	< LOD	< LOD	< LOD	< LOD
	314	< LOD	< LOD	< LOD	< LOD	< LOD	< LOD	27.9556	16.0978	< LOD	< LOD	< LOD	< LOD	254.3	29.9705	77.3184	< LOD	4.62661	4.29835	5.71071	< LOD	< LOD	< LOD
	315	< LOD	< LOD	< LOD	< LOD	< LOD	< LOD	574.489	227.467	74.6667	68.7222	detected (< LOQ)	< LOD	873.4	102.262	222.96	< LOD	8.94486	36.0376	53.1636	< LOD	< LOD	< LOD
	316	< LOD	< LOD	< LOD	< LOD	< LOD	< LOD	530.133	138.667	54.5333	32.4409	< LOD	3.4326	247.4	39.3786	89.0942	< LOD	< LOD	8.33035	< LOD	< LOD	< LOD	< LOD
	317	< LOD	< LOD	< LOD	< LOD	< LOD	< LOD	80.2756	42.7911	< LOD	12.4918	< LOD	< LOD	618.5	105.408	163.229	< LOD	< LOD	5.13882	11.4263	< LOD	< LOD	< LOD
	318	< LOD	< LOD	< LOD	< LOD	< LOD	< LOD	155.111	66.3556	18.0533	17.6537	< LOD	0.745929	550.8	100.531	128.161	< LOD	< LOD	13.1012	23.0788	< LOD	< LOD	< LOD
	319	< LOD	< LOD	< LOD	< LOD	< LOD	< LOD	17.0311	< LOD	< LOD	< LOD	< LOD	< LOD	418	57.3373	122.691	< LOD	< LOD	1.45976	9.91515	< LOD	< LOD	< LOD
	320	< LOD	< LOD	< LOD	< LOD	< LOD	< LOD	297.956	160.978	34.1067	48.4875	< LOD	< LOD	279.4	30.7729	55.1839	< LOD	< LOD	4.67765	47.1758	< LOD	< LOD	< LOD
	321	< LOD	< LOD	< LOD	< LOD	< LOD	< LOD	< LOD	< LOD	< LOD	< LOD	< LOD	< LOD	499.2	61.6637	130.942	< LOD	< LOD	5.37318	18.0364	< LOD	< LOD	< LOD
	322	< LOD	< LOD	< LOD	< LOD	< LOD	< LOD	19.7244	15.8756	< LOD	< LOD	< LOD	< LOD	540.5	75.8545	204.574	detected (< LOQ)	< LOD	12.7906	12.097	< LOD	< LOD	< LOD
	324	< LOD	< LOD	< LOD	< LOD	< LOD	< LOD	18.9778	7.92267	< LOD	< LOD	< LOD	< LOD	411.2	36.2793	139.462	< LOD	< LOD	4.65129	20.4606	< LOD	< LOD	< LOD
	325	< LOD	< LOD	< LOD	< LOD	< LOD	< LOD	225.422	106.044	30.2222	32.3858	< LOD	< LOD	493.9	73.5654	227.623	< LOD	< LOD	27.6235	65.301	< LOD	< LOD	< LOD
	326	< LOD	< LOD	< LOD	< LOD	< LOD	< LOD	456.267	126.756	91.2889	44.6333	< LOD	< LOD	860.6	168.496	308.161	53.9657	< LOD	115.012	21.0424	< LOD	< LOD	< LOD
	327	< LOD	< LOD	< LOD	< LOD	< LOD	< LOD	89.2444	40.1689	< LOD	13.3797	< LOD	< LOD	159.8	13.4513	47.0583	< LOD	< LOD	detected (< LOQ)	< LOD	< LOD	< LOD	< LOD
	328	< LOD	< LOD	< LOD	< LOD	< LOD	< LOD	127.911	42.88	18.0267	15.8746	< LOD	detected (< LOQ)	206.3	25.8643	54.5291	< LOD	< LOD	4.59482	16.9535	< LOD	< LOD	< LOD
	329	< LOD	< LOD	< LOD	< LOD	< LOD	< LOD	81.68	31.4489	< LOD	8.24872	< LOD	< LOD	213.4	38.9223	83.6413	< LOD	< LOD	2.55529	6.05899	< LOD	< LOD	< LOD
	330	< LOD	< LOD	< LOD	< LOD	< LOD	< LOD	75.6978	31.4667	13.2622	14.5325	< LOD	< LOD	235.1	33.2743	84.8789	< LOD	< LOD	6.04706	4.51879	< LOD	< LOD	< LOD
	331	< LOD	< LOD	< LOD	< LOD	< LOD	< LOD	31.9289	11.3956	< LOD	< LOD	< LOD	< LOD	197.4	20.6332	120.269	< LOD	< LOD	6.128	4.06626	< LOD	< LOD	< LOD
	332	< LOD	< LOD	< LOD	< LOD	< LOD	< LOD	< LOD	< LOD	< LOD	< LOD	< LOD	< LOD	180.7	18.1082	146.637	< LOD	< LOD	2.30965	< LOD	< LOD	< LOD	< LOD
	333	< LOD	< LOD	< LOD	< LOD	< LOD	< LOD	< LOD	8.38222	< LOD	< LOD	< LOD	< LOD	115.2	detected (< LOQ)	detected (< LOQ)	< LOD	< LOD	12.5082	74.1818	< LOD	< LOD	< LOD
	334	< LOD	< LOD	< LOD	< LOD	< LOD	< LOD	144.444	79.1467	15.9733	21.1363	< LOD	< LOD	212.1	15.8269	89.4439	< LOD	< LOD	9.43059	1.80606	< LOD	< LOD	< LOD
	335	< LOD	< LOD	< LOD	< LOD	< LOD	< LOD	detected (< LOQ)	< LOD	< LOD	< LOD	< LOD	< LOD	1263	235.044	370.135	< LOD	< LOD	81.5812	349.172	detected (< LOQ)	< LOD	< LOD
	336	< LOD	< LOD	< LOD	< LOD	< LOD	< LOD	40.6667	15.2533	< LOD	< LOD	< LOD	< LOD	185	20.9872	94.0807	< LOD	< LOD	8.25882	20.0566	< LOD	< LOD	< LOD
	337	< LOD	< LOD	< LOD	< LOD	< LOD	< LOD	< LOD	< LOD	< LOD	< LOD	< LOD	< LOD	92.09	11.4454	56.5561	< LOD	< LOD	12.4235	14.5535	< LOD	< LOD	< LOD
	338	< LOD	< LOD	< LOD	< LOD	< LOD	< LOD	11.9467	< LOD	< LOD	< LOD	< LOD	< LOD	265.4	22.8358	125.471	< LOD	< LOD	< LOD	29.2768	< LOD	< LOD	< LOD
	339	< LOD	< LOD	< LOD	< LOD	< LOD	< LOD	51.9733	23.4933	< LOD	8.1799	< LOD	< LOD	212.8	24.527	59.6143	< LOD	< LOD	2.38212	3.26869	< LOD	< LOD	< LOD
	340	< LOD	< LOD	< LOD	< LOD	< LOD	< LOD	35.4667	11.6267	< LOD	< LOD	< LOD	< LOD	201.6	26.7375	89.6861	< LOD	< LOD	10.4376	33.6485	< LOD	< LOD	< LOD
	341	< LOD	< LOD	< LOD	< LOD	< LOD	< LOD	418.756	179.022	31.6533	32.0417	< LOD	< LOD	529	65.8486	179.821	< LOD	5.59451	15.7271	137.293	< LOD	< LOD	< LOD
	342	< LOD	< LOD	< LOD	< LOD	< LOD	< LOD	< LOD	< LOD	< LOD	< LOD	< LOD	< LOD	538.7	74.0688	181.525	< LOD	17.5802	44.48	70.2141	< LOD	< LOD	< LOD
	343	< LOD	< LOD	< LOD	< LOD	< LOD	< LOD	56.5156	24.0622	< LOD	9.08495	< LOD	< LOD	183.9	37.6165	91.5695	< LOD	< LOD	0.766682	1.76	< LOD	< LOD	< LOD
	344	< LOD	< LOD	< LOD	< LOD	< LOD	< LOD	16	10.6756	< LOD	< LOD	< LOD	< LOD	213.4	46.2301	118.206	< LOD	< LOD	103.341	9.56768	detected (< LOQ)	< LOD	< LOD
	345	< LOD	< LOD	< LOD	< LOD	< LOD	< LOD	70.96	24.8	< LOD	detected (< LOQ)	< LOD	< LOD	301.3	10.2812	114.709	< LOD	5.82606	< LOD	19.7495	< LOD	< LOD	< LOD
	346	< LOD	< LOD	< LOD	< LOD	< LOD	< LOD	< LOD	< LOD	< LOD	< LOD	< LOD	< LOD	329	22.1357	119.372	< LOD	< LOD	2.31059	4.02667	< LOD	< LOD	< LOD
	347	< LOD	< LOD	< LOD	< LOD	< LOD	< LOD	< LOD	< LOD	< LOD	< LOD	< LOD	< LOD	134.4	15.5831	52.3587	< LOD	< LOD	1.50118	2.15596	< LOD	< LOD	< LOD
	348	< LOD	< LOD	< LOD	< LOD	< LOD	< LOD	447.022	216	41.84	52.7891	detected (< LOQ)	< LOD	111.8	8.66863	43.8834	< LOD	< LOD	2.99765	20.8485	< LOD	< LOD	< LOD
	349	< LOD	< LOD	< LOD	< LOD	< LOD	< LOD	< LOD	< LOD	< LOD	< LOD	< LOD	< LOD	616.7	66.5644	168.43	< LOD	< LOD	3.008	15.6606	< LOD	< LOD	< LOD
	350	< LOD	< LOD	< LOD	< LOD	< LOD	< LOD	139.378	39.04	17.6444	9.96592	< LOD	detected (< LOQ)	227.6	26.7375	39.3274	< LOD	< LOD	65.1106	10.2061	< LOD	< LOD	< LOD
	351	< LOD	< LOD	< LOD	< LOD	< LOD	< LOD	17.3511	detected (< LOQ)	< LOD	< LOD	< LOD	< LOD	194.1	42.824	98.3857	< LOD	< LOD	7.45694	3.59596	< LOD	< LOD	< LOD
	352	< LOD	< LOD	< LOD	< LOD	< LOD	< LOD	< LOD	< LOD	< LOD	< LOD	< LOD	< LOD	158.5	14.1357	79.2915	< LOD	< LOD	13.2988	3.99111	< LOD	< LOD	< LOD
	353	< LOD	< LOD	< LOD	< LOD	< LOD	< LOD	18.9422	7.36267	< LOD	< LOD	< LOD	detected (< LOQ)	89.4	8.86529	33.2377	< LOD	< LOD	2.73224	9.52727	< LOD	< LOD	< LOD
	354	< LOD	< LOD	< LOD	< LOD	< LOD	< LOD	936	292.533	108.978	86.6168	detected (< LOQ)	detected (< LOQ)	429.9	63.5359	168.072	< LOD	< LOD	8.15153	15.499	< LOD	< LOD	< LOD
	355	< LOD	< LOD	< LOD	< LOD	< LOD	< LOD	18.0089	8.46489	< LOD	< LOD	< LOD	< LOD	469.5	58.1239	151.659	< LOD	< LOD	17.1859	55.0545	< LOD	< LOD	< LOD
	356	< LOD	< LOD	< LOD	< LOD	< LOD	< LOD	235.822	66.9333	40.64	17.8223	< LOD	< LOD	27.78	< LOD	< LOD	< LOD	< LOD	2.30494	< LOD	< LOD	< LOD	< LOD
	357	< LOD	< LOD	< LOD	< LOD	< LOD	< LOD	25.6267	< LOD	< LOD	detected (< LOQ)	< LOD	< LOD	188.5	8.47984	56.5112	< LOD	< LOD	2.78965	3.79636	< LOD	< LOD	< LOD
	358	< LOD	< LOD	< LOD	< LOD	< LOD	< LOD	592.267	218.756	85.8667	69.376	detected (< LOQ)	1.29571	126.5	19.6578	58.2691	< LOD	< LOD	13.5718	19.0707	< LOD	< LOD	< LOD
	359	< LOD	< LOD	< LOD	< LOD	< LOD	< LOD	660.889	261.067	65.3956	46.5948	< LOD	< LOD	146.6	17.3137	80.7265	< LOD	< LOD	1.344	2.00162	< LOD	< LOD	< LOD
	360	< LOD	< LOD	< LOD	< LOD	< LOD	< LOD	101.333	25.5378	22.96	15.8746	< LOD	< LOD	39.11	detected (< LOQ)	detected (< LOQ)	< LOD	< LOD	< LOD	< LOD	< LOD	< LOD	< LOD
	361	< LOD	< LOD	< LOD	< LOD	< LOD	< LOD	47.6711	23.9822	< LOD	detected (< LOQ)	< LOD	< LOD	148.5	11.4297	detected (< LOQ)	< LOD	< LOD	< LOD	15.4909	< LOD	< LOD	< LOD
	363	< LOD	< LOD	< LOD	< LOD	< LOD	< LOD	428.978	153.156	52.8267	32.1277	detected (< LOQ)	1.72507	74.76	4.3178	detected (< LOQ)	< LOD	< LOD	3.58024	10.3919	< LOD	< LOD	< LOD
	364	< LOD	< LOD	< LOD	< LOD	< LOD	< LOD	81.9822	26.0889	12.5067	8.45176	< LOD	< LOD	173.6	27.6342	80.7444	< LOD	< LOD	27.36	4.38788	< LOD	< LOD	< LOD
	365	< LOD	< LOD	< LOD	< LOD	< LOD	< LOD	723.2	219.644	112	72.8173	detected (< LOQ)	10.6387	43.6	6.51721	< LOD	< LOD	< LOD	2.95624	4.23434	< LOD	< LOD	< LOD
	367	< LOD	< LOD	< LOD	< LOD	< LOD	< LOD	< LOD	< LOD	< LOD	< LOD	< LOD	< LOD	441.9	37.3333	164.036	< LOD	< LOD	0.615624	5.82788	< LOD	< LOD	< LOD
	368	< LOD	< LOD	< LOD	< LOD	< LOD	< LOD	20.0622	detected (< LOQ)	< LOD	< LOD	< LOD	< LOD	643.5	57.88	277.489	< LOD	< LOD	17.4024	19.0949	< LOD	< LOD	< LOD
	369	< LOD	< LOD	< LOD	< LOD	< LOD	< LOD	13.5822	< LOD	< LOD	< LOD	< LOD	< LOD	116.3	21.939	87.6233	< LOD	< LOD	< LOD	< LOD	< LOD	< LOD	< LOD
	370	< LOD	< LOD	< LOD	< LOD	< LOD	< LOD	8.32711	< LOD	< LOD	< LOD	< LOD	< LOD	71.61	3.21416	detected (< LOQ)	< LOD	< LOD	< LOD	< LOD	< LOD	< LOD	< LOD
	371	< LOD	< LOD	< LOD	< LOD	< LOD	< LOD	11.8489	< LOD	< LOD	< LOD	< LOD	< LOD	373.6	37.9154	125.74	< LOD	< LOD	7.64988	10.9172	< LOD	< LOD	< LOD
	372	< LOD	< LOD	< LOD	< LOD	< LOD	< LOD	805.333	147.111	134.844	60.9449	< LOD	< LOD	478.1	71.1819	128.43	< LOD	< LOD	7.41929	6.72323	< LOD	< LOD	< LOD
	373	< LOD	< LOD	< LOD	< LOD	< LOD	< LOD	516.267	163.022	53.4222	39.437	< LOD	detected (< LOQ)	459.5	44.059	188.969	< LOD	< LOD	16.2447	14.6667	< LOD	< LOD	< LOD
	374	< LOD	< LOD	< LOD	< LOD	< LOD	< LOD	16.2044	detected (< LOQ)	< LOD	< LOD	< LOD	< LOD	154.3	14.0413	60.8879	< LOD	< LOD	< LOD	< LOD	< LOD	< LOD	< LOD
	376	< LOD	< LOD	< LOD	< LOD	< LOD	< LOD	74.6222	27.0311	14.4	7.1957	< LOD	detected (< LOQ)	32.18	3.54218	detected (< LOQ)	< LOD	< LOD	5.45694	< LOD	< LOD	< LOD	< LOD
	377	< LOD	< LOD	< LOD	< LOD	< LOD	< LOD	76.2844	27.6889	< LOD	detected (< LOQ)	< LOD	< LOD	58.06	6.27178	detected (< LOQ)	< LOD	< LOD	< LOD	< LOD	< LOD	< LOD	< LOD
	378	< LOD	< LOD	< LOD	< LOD	< LOD	< LOD	27.04	25.0756	14.5689	< LOD	< LOD	< LOD	63.15	6.42832	detected (< LOQ)	< LOD	< LOD	< LOD	0.702869	< LOD	< LOD	< LOD
	379	< LOD	< LOD	< LOD	< LOD	< LOD	< LOD	< LOD	14.3467	< LOD	< LOD	< LOD	< LOD	411.6	46.529	126.547	< LOD	6.28697	< LOD	2.51798	< LOD	< LOD	< LOD
	380	< LOD	< LOD	< LOD	< LOD	< LOD	< LOD	< LOD	9.94667	< LOD	< LOD	< LOD	< LOD	665.4	88.3382	164.036	< LOD	< LOD	< LOD	32.6141	< LOD	< LOD	< LOD
	381	< LOD	< LOD	< LOD	< LOD	< LOD	< LOD	< LOD	< LOD	< LOD	< LOD	< LOD	< LOD	451.8	43.5949	157.848	< LOD	< LOD	< LOD	32.0646	< LOD	< LOD	< LOD
	382	< LOD	< LOD	< LOD	< LOD	< LOD	< LOD	77.5556	24.96	14.9956	9.71649	< LOD	< LOD	119.9	14.9302	55.3632	< LOD	< LOD	< LOD	3.34869	< LOD	< LOD	< LOD
	383	< LOD	< LOD	< LOD	< LOD	< LOD	< LOD	35.6978	18.9867	< LOD	detected (< LOQ)	< LOD	< LOD	1769	144.897	531.211	25.1981	27.2922	< LOD	120.081	< LOD	< LOD	< LOD
	384	< LOD	< LOD	< LOD	< LOD	< LOD	< LOD	16.7556	< LOD	< LOD	< LOD	< LOD	< LOD	658.7	56.0787	198.924	detected (< LOQ)	5.06008	< LOD	6.29576	< LOD	< LOD	< LOD
	385	< LOD	< LOD	< LOD	< LOD	< LOD	< LOD	465.067	158.756	41.7689	50.1695	13.836	< LOD	68.84	7.14415	detected (< LOQ)	< LOD	< LOD	< LOD	detected (< LOQ)	< LOD	< LOD	< LOD
	386	< LOD	< LOD	< LOD	< LOD	< LOD	< LOD	108.533	41.1911	11.6178	9.75449	< LOD	< LOD	297.5	28.3972	58.3139	< LOD	< LOD	< LOD	13.7859	< LOD	< LOD	< LOD
	387	< LOD	< LOD	< LOD	< LOD	< LOD	< LOD	< LOD	< LOD	< LOD	< LOD	< LOD	< LOD	368.4	33.2193	125.112	< LOD	< LOD	< LOD	0.729051	< LOD	< LOD	< LOD
	388	< LOD	< LOD	< LOD	< LOD	< LOD	< LOD	21.7956	12.7644	< LOD	detected (< LOQ)	< LOD	< LOD	138.2	11.7522	42.7085	< LOD	< LOD	< LOD	1.00283	< LOD	< LOD	< LOD
	389	< LOD	< LOD	< LOD	< LOD	< LOD	< LOD	< LOD	< LOD	< LOD	< LOD	< LOD	< LOD	110.4	17.6205	43.3184	< LOD	< LOD	< LOD	detected (< LOQ)	< LOD	< LOD	< LOD
	390	< LOD	< LOD	< LOD	< LOD	< LOD	< LOD	44.72	13.6267	< LOD	< LOD	< LOD	< LOD	< LOD	< LOD	< LOD	< LOD	< LOD	< LOD	< LOD	< LOD	< LOD	< LOD
	391	< LOD	< LOD	< LOD	< LOD	< LOD	< LOD	< LOD	< LOD	< LOD	< LOD	< LOD	< LOD	293.6	29.5929	107.982	< LOD	< LOD	< LOD	1.72929	< LOD	< LOD	< LOD
	392	< LOD	< LOD	< LOD	< LOD	< LOD	< LOD	1139.56	315.022	208	146.071	15.4789	detected (< LOQ)	115.7	5.82498	46.1614	< LOD	6.59204	< LOD	2.28606	< LOD	< LOD	< LOD
	393	< LOD	< LOD	< LOD	< LOD	< LOD	< LOD	43.0222	13.4133	9.93778	detected (< LOQ)	< LOD	< LOD	250.8	13.5379	80.2152	< LOD	< LOD	< LOD	3.03273	< LOD	< LOD	< LOD
	394	< LOD	< LOD	< LOD	< LOD	< LOD	< LOD	12.5956	< LOD	< LOD	< LOD	< LOD	< LOD	665.6	83.7758	285.74	< LOD	< LOD	< LOD	12.0323	< LOD	< LOD	< LOD
	395	< LOD	< LOD	< LOD	< LOD	< LOD	< LOD	17.7067	< LOD	< LOD	detected (< LOQ)	< LOD	< LOD	61.7	< LOD	detected (< LOQ)	< LOD	< LOD	< LOD	1.74222	< LOD	< LOD	< LOD
	396	< LOD	< LOD	< LOD	< LOD	< LOD	< LOD	< LOD	< LOD	< LOD	< LOD	< LOD	< LOD	481.5	74.1003	95.6951	< LOD	< LOD	< LOD	26.0202	< LOD	< LOD	< LOD
	397	< LOD	< LOD	< LOD	< LOD	< LOD	< LOD	16.7022	< LOD	< LOD	< LOD	< LOD	< LOD	< LOD	< LOD	detected (< LOQ)	< LOD	< LOD	< LOD	detected (< LOQ)	< LOD	< LOD	< LOD
	398	< LOD	< LOD	< LOD	< LOD	< LOD	< LOD	58.1867	34.2578	7.904	< LOD	< LOD	< LOD	192.3	11.3038	80.7892	< LOD	< LOD	< LOD	detected (< LOQ)	< LOD	< LOD	< LOD
	399	< LOD	< LOD	< LOD	< LOD	< LOD	< LOD	< LOD	< LOD	< LOD	< LOD	< LOD	< LOD	535.9	55.9056	95.9641	detected (< LOQ)	< LOD	< LOD	5.13131	< LOD	< LOD	< LOD
	400	< LOD	< LOD	< LOD	< LOD	< LOD	< LOD	< LOD	< LOD	< LOD	< LOD	< LOD	< LOD	423.4	26.2104	163.587	< LOD	< LOD	< LOD	2.46626	< LOD	< LOD	< LOD
	401	< LOD	< LOD	< LOD	< LOD	< LOD	< LOD	363.822	130.222	23.9467	24.8109	detected (< LOQ)	< LOD	362.1	37.5379	96.861	< LOD	9.92044	< LOD	6.64162	< LOD	< LOD	< LOD
	402	< LOD	< LOD	< LOD	< LOD	< LOD	< LOD	15.6533	< LOD	< LOD	detected (< LOQ)	< LOD	< LOD	665.4	92.1141	184.753	< LOD	< LOD	< LOD	2.29253	< LOD	< LOD	< LOD
	403	< LOD	< LOD	< LOD	< LOD	< LOD	< LOD	< LOD	< LOD	< LOD	< LOD	< LOD	< LOD	183.7	44.1691	63.3004	< LOD	< LOD	< LOD	1.46182	< LOD	< LOD	< LOD
	404	< LOD	< LOD	< LOD	< LOD	< LOD	< LOD	< LOD	< LOD	< LOD	< LOD	< LOD	< LOD	677.5	50.8397	285.65	< LOD	< LOD	< LOD	40.2667	< LOD	< LOD	< LOD
	405	< LOD	< LOD	< LOD	< LOD	< LOD	< LOD	473.689	152.889	31.1733	33.4165	10.8375	< LOD	513.6	39.7797	173.274	< LOD	17.0425	< LOD	40.1131	6.06582	detected (< LOQ)	< LOD
	406	< LOD	< LOD	< LOD	< LOD	< LOD	< LOD	< LOD	< LOD	< LOD	< LOD	< LOD	< LOD	102.7	6.98446	35.4709	< LOD	< LOD	< LOD	detected (< LOQ)	< LOD	< LOD	< LOD
	407	< LOD	< LOD	< LOD	< LOD	< LOD	< LOD	< LOD	< LOD	< LOD	< LOD	< LOD	< LOD	216	19.2094	100	< LOD	< LOD	< LOD	3.23717	< LOD	< LOD	< LOD
	408	< LOD	< LOD	< LOD	< LOD	< LOD	< LOD	19.1733	< LOD	< LOD	< LOD	< LOD	< LOD	293.2	13.5693	74.0628	< LOD	< LOD	< LOD	114.182	< LOD	< LOD	< LOD
	409	< LOD	< LOD	< LOD	< LOD	< LOD	< LOD	< LOD	< LOD	< LOD	< LOD	< LOD	< LOD	160.5	14.6942	71.1211	< LOD	< LOD	< LOD	0.847677	< LOD	< LOD	< LOD
	410	< LOD	< LOD	< LOD	< LOD	< LOD	< LOD	179.911	61.12	15.8667	16.8871	detected (< LOQ)	< LOD	69.02	3.43127	detected (< LOQ)	< LOD	10.5898	< LOD	20.8889	< LOD	< LOD	< LOD
	411	< LOD	< LOD	< LOD	< LOD	< LOD	< LOD	111.733	38.6311	7.95378	7.8255	detected (< LOQ)	2.95367	56.7	7.58309	detected (< LOQ)	< LOD	< LOD	< LOD	1.56202	< LOD	< LOD	< LOD
	412	< LOD	< LOD	< LOD	< LOD	< LOD	< LOD	62.5778	29.1289	< LOD	10.7771	< LOD	< LOD	284.6	43.6106	97.0404	< LOD	< LOD	< LOD	1.23717	< LOD	< LOD	< LOD
	413	< LOD	< LOD	< LOD	< LOD	< LOD	< LOD	74.1867	19.4933	9.28889	10.5301	8.00655	< LOD	449.1	51.9646	174.978	< LOD	< LOD	< LOD	2.97859	< LOD	< LOD	< LOD
	414	< LOD	< LOD	< LOD	< LOD	< LOD	< LOD	< LOD	< LOD	< LOD	< LOD	< LOD	< LOD	562	55.7247	163.139	< LOD	9.00192	< LOD	52.3071	< LOD	< LOD	< LOD
	415	< LOD	< LOD	< LOD	< LOD	< LOD	< LOD	< LOD	< LOD	< LOD	< LOD	< LOD	< LOD	114.9	14.6863	54.1973	< LOD	< LOD	< LOD	0.881616	< LOD	< LOD	< LOD
	416	< LOD	< LOD	< LOD	< LOD	< LOD	< LOD	< LOD	< LOD	< LOD	< LOD	< LOD	< LOD	46.73	detected (< LOQ)	detected (< LOQ)	< LOD	< LOD	< LOD	< LOD	< LOD	< LOD	< LOD
	417	< LOD	< LOD	< LOD	< LOD	< LOD	< LOD	< LOD	detected (< LOQ)	< LOD	< LOD	< LOD	< LOD	698.5	65.9666	162.78	detected (< LOQ)	< LOD	< LOD	27.5636	< LOD	< LOD	< LOD
	418	< LOD	< LOD	< LOD	< LOD	< LOD	< LOD	< LOD	17.0667	11.5556	< LOD	< LOD	< LOD	140.6	26.9499	46.8879	< LOD	6.45597	< LOD	< LOD	< LOD	< LOD	< LOD
	419	< LOD	< LOD	< LOD	< LOD	< LOD	< LOD	13.5467	11.7778	< LOD	< LOD	< LOD	< LOD	639.8	98.5644	147.175	< LOD	< LOD	< LOD	21.899	< LOD	< LOD	< LOD
	420	< LOD	< LOD	< LOD	< LOD	< LOD	< LOD	11.84	8.832	< LOD	< LOD	< LOD	< LOD	291.1	26.5959	86.852	< LOD	< LOD	< LOD	16.1859	< LOD	< LOD	< LOD
	421	< LOD	< LOD	< LOD	< LOD	< LOD	< LOD	105.511	41.4222	13.5111	12.629	detected (< LOQ)	< LOD	165.1	32.9046	60.3857	< LOD	< LOD	< LOD	< LOD	< LOD	< LOD	< LOD
	422	< LOD	< LOD	< LOD	< LOD	< LOD	< LOD	421.333	200.978	40.1689	59.7697	9.74108	detected (< LOQ)	85.13	8.23599	83.3632	< LOD	< LOD	< LOD	< LOD	< LOD	< LOD	< LOD
	423	< LOD	< LOD	< LOD	< LOD	< LOD	< LOD	< LOD	< LOD	< LOD	< LOD	< LOD	< LOD	61.4	7.66332	detected (< LOQ)	< LOD	< LOD	< LOD	< LOD	< LOD	< LOD	< LOD
	424	< LOD	< LOD	< LOD	< LOD	< LOD	< LOD	223.2	66.0089	38.2222	38.4793	detected (< LOQ)	< LOD	109.4	9.11701	31.1749	< LOD	< LOD	< LOD	< LOD	< LOD	< LOD	< LOD
	425	< LOD	< LOD	< LOD	< LOD	< LOD	< LOD	< LOD	< LOD	< LOD	< LOD	< LOD	< LOD	493.3	60.2478	149.238	detected (< LOQ)	< LOD	< LOD	16.1212	< LOD	< LOD	< LOD
	426	< LOD	< LOD	< LOD	< LOD	< LOD	< LOD	< LOD	< LOD	< LOD	< LOD	< LOD	< LOD	1034	96.4405	347.982	detected (< LOQ)	< LOD	< LOD	29.0909	< LOD	< LOD	< LOD
	427	< LOD	< LOD	< LOD	< LOD	< LOD	< LOD	103.822	31.6	10.5689	12.7631	detected (< LOQ)	< LOD	30.62	< LOD	detected (< LOQ)	< LOD	< LOD	< LOD	< LOD	< LOD	< LOD	< LOD
	428	< LOD	< LOD	< LOD	< LOD	< LOD	< LOD	216.533	130.133	19.12	38.0658	detected (< LOQ)	< LOD	193.8	130.344	68.9238	< LOD	< LOD	< LOD	20.5899	< LOD	< LOD	< LOD
	429	< LOD	< LOD	< LOD	< LOD	< LOD	< LOD	99.8222	45.5733	13.6533	16.1047	< LOD	< LOD	632.9	49.2271	189.955	< LOD	< LOD	< LOD	8.31515	< LOD	< LOD	< LOD
	430	< LOD	< LOD	< LOD	< LOD	< LOD	< LOD	1153.78	377.067	141.6	160.042	33.3494	1.63508	126.7	6.37955	< LOD	< LOD	22.0576	< LOD	31.3778	< LOD	detected (< LOQ)	< LOD
	431	< LOD	< LOD	< LOD	< LOD	< LOD	< LOD	1654.22	686.578	172.267	293.149	19.7258	1.73727	769	79.528	235.157	< LOD	< LOD	< LOD	18.8768	< LOD	< LOD	< LOD
	432	< LOD	< LOD	< LOD	< LOD	< LOD	< LOD	82.3289	35.8578	9.71556	14.283	< LOD	< LOD	388.1	26.7768	194.081	< LOD	< LOD	< LOD	11.6929	< LOD	< LOD	< LOD
	433	< LOD	< LOD	< LOD	< LOD	< LOD	< LOD	< LOD	< LOD	< LOD	< LOD	< LOD	< LOD	75.71	7.68692	detected (< LOQ)	< LOD	< LOD	< LOD	< LOD	< LOD	< LOD	< LOD
	434	< LOD	< LOD	< LOD	< LOD	< LOD	< LOD	242.933	96.6222	24.9244	35.7635	detected (< LOQ)	< LOD	243.5	36.1927	113.722	< LOD	< LOD	< LOD	5.37535	< LOD	< LOD	< LOD
	435	< LOD	< LOD	< LOD	< LOD	< LOD	< LOD	13.0044	< LOD	< LOD	< LOD	< LOD	< LOD	436.5	36.1534	139.372	< LOD	< LOD	< LOD	7.94747	< LOD	< LOD	< LOD
	436	< LOD	< LOD	< LOD	< LOD	< LOD	< LOD	< LOD	< LOD	< LOD	< LOD	< LOD	< LOD	345.3	26.3677	55.1839	< LOD	< LOD	< LOD	6.70545	< LOD	< LOD	< LOD
	437	< LOD	< LOD	< LOD	< LOD	< LOD	< LOD	718.756	277.244	82.0889	86.3688	21.3463	detected (< LOQ)	50.88	< LOD	detected (< LOQ)	< LOD	< LOD	< LOD	< LOD	< LOD	< LOD	< LOD
	438	< LOD	< LOD	< LOD	< LOD	< LOD	< LOD	34.5778	15.5644	< LOD	8.1306	< LOD	< LOD	202.2	19.0757	72.7892	< LOD	< LOD	< LOD	< LOD	< LOD	< LOD	< LOD
	439	< LOD	< LOD	< LOD	< LOD	< LOD	< LOD	9.71556	< LOD	< LOD	< LOD	< LOD	< LOD	189.5	10.0374	59.4529	< LOD	< LOD	< LOD	4.78061	< LOD	< LOD	< LOD
	440	< LOD	< LOD	< LOD	< LOD	< LOD	< LOD	36.9156	14.32	< LOD	detected (< LOQ)	< LOD	< LOD	264.3	34.5644	88.8161	< LOD	< LOD	< LOD	< LOD	< LOD	< LOD	< LOD
	441	< LOD	< LOD	< LOD	< LOD	< LOD	< LOD	108.444	47.3067	26.1867	53.4776	< LOD	< LOD	185.3	15.0324	42.0628	< LOD	< LOD	< LOD	< LOD	< LOD	< LOD	< LOD
	442	< LOD	< LOD	< LOD	< LOD	< LOD	< LOD	298.844	107.644	41.0844	58.0821	11.8355	0.972355	182.4	19.2566	62.0538	< LOD	< LOD	< LOD	6.41778	< LOD	< LOD	< LOD
	443	< LOD	< LOD	< LOD	< LOD	< LOD	< LOD	51.7422	29.92	< LOD	11.0364	< LOD	< LOD	178.4	16.4877	50.7085	< LOD	< LOD	< LOD	5.31475	< LOD	< LOD	< LOD
	444	< LOD	< LOD	< LOD	< LOD	< LOD	< LOD	81.8667	30.8356	8.63911	14.7524	detected (< LOQ)	< LOD	< LOD	< LOD	< LOD	< LOD	< LOD	< LOD	< LOD	< LOD	< LOD	< LOD
	445	< LOD	< LOD	< LOD	< LOD	< LOD	< LOD	842.756	201.956	145.511	132.101	17.6023	4.11897	263	23.8269	40.7085	< LOD	< LOD	< LOD	66.4889	< LOD	< LOD	< LOD
	446	< LOD	< LOD	< LOD	< LOD	< LOD	< LOD	268.622	123.733	25.8044	44.5367	9.5712	1.15539	449.3	58.2262	151.48	detected (< LOQ)	< LOD	< LOD	19.9677	< LOD	< LOD	< LOD
	447	< LOD	< LOD	< LOD	< LOD	< LOD	< LOD	80.3378	26.9422	8.32889	11.9584	< LOD	< LOD	60.02	< LOD	detected (< LOQ)	< LOD	< LOD	< LOD	< LOD	< LOD	< LOD	< LOD
	448	< LOD	< LOD	< LOD	< LOD	< LOD	< LOD	1396.44	734.222	118.578	236.151	29.0914	detected (< LOQ)	< LOD	3.43992	detected (< LOQ)	< LOD	< LOD	< LOD	< LOD	< LOD	< LOD	< LOD
	449	< LOD	< LOD	< LOD	< LOD	< LOD	< LOD	256.356	111.644	27.6533	35.1712	detected (< LOQ)	< LOD	182.5	9.33727	46.574	< LOD	< LOD	< LOD	< LOD	< LOD	< LOD	< LOD
	450	< LOD	< LOD	< LOD	< LOD	< LOD	< LOD	208.622	111.911	26.6044	54.5617	detected (< LOQ)	< LOD	336.9	38.4346	116.771	< LOD	< LOD	< LOD	8.87273	< LOD	< LOD	< LOD
	451	< LOD	< LOD	< LOD	< LOD	< LOD	< LOD	374.311	122.578	36.4444	48.6719	detected (< LOQ)	< LOD	147.6	26.1082	46.2242	< LOD	< LOD	< LOD	11.701	< LOD	< LOD	< LOD
	452	< LOD	< LOD	< LOD	< LOD	< LOD	< LOD	11.4578	< LOD	< LOD	< LOD	< LOD	< LOD	142.1	9.3058	30.4753	< LOD	< LOD	< LOD	41.1313	< LOD	< LOD	< LOD
	453	< LOD	< LOD	< LOD	< LOD	< LOD	< LOD	19.9289	< LOD	< LOD	< LOD	< LOD	< LOD	339.1	39.5595	96.7713	< LOD	< LOD	< LOD	1.56202	< LOD	< LOD	< LOD
	454	< LOD	< LOD	< LOD	< LOD	< LOD	< LOD	44.5956	15.04	< LOD	7.51145	< LOD	< LOD	< LOD	< LOD	detected (< LOQ)	< LOD	< LOD	< LOD	< LOD	< LOD	< LOD	< LOD
	455	< LOD	< LOD	< LOD	< LOD	< LOD	< LOD	< LOD	< LOD	< LOD	< LOD	< LOD	< LOD	< LOD	< LOD	< LOD	< LOD	< LOD	< LOD	< LOD	< LOD	< LOD	< LOD
	456	< LOD	< LOD	< LOD	< LOD	< LOD	< LOD	40.1156	15.7689	detected (< LOQ)	detected (< LOQ)	< LOD	< LOD	141.7	11.3825	detected (< LOQ)	< LOD	< LOD	< LOD	10.0929	< LOD	< LOD	< LOD
	457	< LOD	< LOD	< LOD	< LOD	< LOD	< LOD	< LOD	< LOD	< LOD	< LOD	< LOD	< LOD	55.27	8.6529	detected (< LOQ)	< LOD	< LOD	< LOD	< LOD	< LOD	< LOD	< LOD
	458	< LOD	< LOD	< LOD	< LOD	< LOD	< LOD	< LOD	< LOD	< LOD	< LOD	< LOD	< LOD	601.9	39.2684	162.063	< LOD	< LOD	4.44424	19.3859	< LOD	< LOD	< LOD
	459	< LOD	< LOD	< LOD	< LOD	< LOD	< LOD	< LOD	< LOD	< LOD	< LOD	< LOD	< LOD	371.8	19.4376	103.677	< LOD	14.727	1.82118	< LOD	< LOD	< LOD	< LOD
	460	< LOD	< LOD	< LOD	< LOD	< LOD	< LOD	20.4	< LOD	< LOD	< LOD	< LOD	< LOD	79.42	4.29263	34.6996	< LOD	< LOD	< LOD	< LOD	< LOD	< LOD	< LOD
	461	< LOD	< LOD	< LOD	< LOD	< LOD	< LOD	16.4622	< LOD	< LOD	< LOD	< LOD	< LOD	42.04	3.15438	detected (< LOQ)	< LOD	< LOD	< LOD	< LOD	< LOD	< LOD	< LOD
	462	< LOD	< LOD	< LOD	< LOD	< LOD	< LOD	< LOD	< LOD	< LOD	< LOD	< LOD	detected (< LOQ)	260.6	21.5143	126.457	< LOD	< LOD	0.649788	< LOD	< LOD	< LOD	< LOD
	463	< LOD	< LOD	< LOD	< LOD	< LOD	< LOD	27.6711	< LOD	< LOD	< LOD	< LOD	< LOD	645.7	61.2704	243.139	detected (< LOQ)	< LOD	detected (< LOQ)	14.5535	< LOD	< LOD	< LOD
	464	< LOD	< LOD	< LOD	< LOD	< LOD	< LOD	113.778	55.8044	11.3244	11.3428	< LOD	< LOD	356.8	26.8083	78.8072	< LOD	< LOD	< LOD	1.95232	< LOD	< LOD	< LOD
	465	< LOD	< LOD	< LOD	< LOD	< LOD	< LOD	< LOD	< LOD	< LOD	< LOD	< LOD	< LOD	58.31	8.7001	32.9955	< LOD	< LOD	< LOD	< LOD	< LOD	< LOD	< LOD
	467	< LOD	< LOD	< LOD	< LOD	< LOD	< LOD	< LOD	< LOD	< LOD	< LOD	< LOD	< LOD	552.2	97.3845	127.444	60.2683	6.24417	4.73035	10.3273	< LOD	< LOD	< LOD
	468	< LOD	< LOD	< LOD	< LOD	< LOD	< LOD	< LOD	< LOD	< LOD	< LOD	< LOD	< LOD	284.4	29.9626	111.48	< LOD	< LOD	1.62353	3.84485	< LOD	< LOD	< LOD
	469	< LOD	< LOD	< LOD	< LOD	< LOD	< LOD	< LOD	< LOD	< LOD	< LOD	< LOD	< LOD	141.5	16.6844	50.1704	< LOD	< LOD	< LOD	< LOD	< LOD	< LOD	< LOD
	470	< LOD	< LOD	< LOD	< LOD	< LOD	< LOD	< LOD	< LOD	< LOD	< LOD	< LOD	< LOD	< LOD	< LOD	< LOD	< LOD	< LOD	< LOD	< LOD	< LOD	< LOD	< LOD
	471	< LOD	< LOD	< LOD	< LOD	< LOD	< LOD	100	35.4933	14.4978	7.24976	< LOD	detected (< LOQ)	223.3	18.8476	48.3767	< LOD	< LOD	42.2682	28.0566	< LOD	< LOD	< LOD
	472	< LOD	< LOD	< LOD	< LOD	< LOD	< LOD	< LOD	< LOD	< LOD	< LOD	< LOD	< LOD	503.7	51.2094	117.668	< LOD	< LOD	4.80376	6.09616	< LOD	< LOD	< LOD
	475	< LOD	< LOD	< LOD	< LOD	< LOD	< LOD	28.8444	< LOD	< LOD	< LOD	< LOD	< LOD	109.9	8.5821	54.7085	< LOD	< LOD	< LOD	7.58061	< LOD	< LOD	< LOD
	476	< LOD	< LOD	< LOD	< LOD	< LOD	< LOD	74.5422	31.6356	< LOD	detected (< LOQ)	< LOD	detected (< LOQ)	171.4	14.8515	78.583	< LOD	< LOD	5.20471	< LOD	< LOD	< LOD	< LOD
	477	< LOD	< LOD	< LOD	< LOD	< LOD	< LOD	803.2	291.378	81.6978	73.3207	detected (< LOQ)	< LOD	217	29.1445	142.691	< LOD	16.5158	29.7412	155.475	< LOD	< LOD	< LOD
	478	< LOD	< LOD	< LOD	< LOD	< LOD	< LOD	18.9422	< LOD	< LOD	< LOD	< LOD	< LOD	304.5	26.7296	141.076	< LOD	< LOD	6.83859	< LOD	< LOD	< LOD	< LOD
	479	< LOD	< LOD	< LOD	< LOD	< LOD	< LOD	2154.67	1059.56	160.533	164.697	33.5739	< LOD	346.6	17.762	96.861	detected (< LOQ)	< LOD	2.91859	7.0602	< LOD	< LOD	< LOD
	480	< LOD	< LOD	< LOD	< LOD	< LOD	< LOD	44.5422	23.92	< LOD	detected (< LOQ)	< LOD	< LOD	684.1	53.3097	217.937	detected (< LOQ)	< LOD	34.4659	66.5374	< LOD	< LOD	< LOD
	481	< LOD	< LOD	< LOD	< LOD	< LOD	< LOD	< LOD	< LOD	< LOD	< LOD	< LOD	< LOD	446.3	108.633	166.278	< LOD	< LOD	16.1129	2.85333	< LOD	< LOD	< LOD
	482	< LOD	< LOD	< LOD	< LOD	< LOD	< LOD	170.844	42.9689	21.8489	9.26797	< LOD	< LOD	329.2	91.6421	42.7623	detected (< LOQ)	< LOD	< LOD	< LOD	< LOD	< LOD	< LOD
	483	< LOD	< LOD	< LOD	< LOD	< LOD	< LOD	107.378	54.8889	10.6844	12.4916	detected (< LOQ)	< LOD	282.2	31.2684	80.8879	< LOD	< LOD	66.9176	3.64444	< LOD	< LOD	< LOD
	484	< LOD	< LOD	< LOD	< LOD	< LOD	< LOD	< LOD	< LOD	< LOD	< LOD	< LOD	< LOD	228.5	15.2291	187.982	< LOD	< LOD	< LOD	< LOD	< LOD	< LOD	< LOD
	485	< LOD	< LOD	< LOD	< LOD	< LOD	< LOD	< LOD	< LOD	< LOD	< LOD	< LOD	< LOD	160.8	12.5231	80.8251	< LOD	< LOD	15.1059	8.6303	< LOD	< LOD	< LOD
	486	< LOD	< LOD	< LOD	< LOD	< LOD	< LOD	< LOD	< LOD	< LOD	< LOD	< LOD	< LOD	284.3	32.59	154.439	< LOD	< LOD	1.64612	1.70424	< LOD	< LOD	< LOD
	487	< LOD	< LOD	< LOD	< LOD	< LOD	< LOD	< LOD	< LOD	< LOD	< LOD	< LOD	< LOD	231	22.0413	99.4619	< LOD	< LOD	< LOD	< LOD	< LOD	< LOD	< LOD
	488	< LOD	< LOD	< LOD	< LOD	< LOD	< LOD	184.267	80.8	15.7778	20.6193	detected (< LOQ)	detected (< LOQ)	534.4	71.764	184.843	detected (< LOQ)	< LOD	30.2494	43.0869	< LOD	< LOD	< LOD
	489	< LOD	< LOD	< LOD	< LOD	< LOD	< LOD	< LOD	< LOD	< LOD	< LOD	< LOD	< LOD	144.3	7.14494	75.6413	< LOD	< LOD	0.698824	< LOD	< LOD	< LOD	< LOD
	490	< LOD	< LOD	< LOD	< LOD	< LOD	< LOD	< LOD	< LOD	< LOD	< LOD	< LOD	< LOD	191.4	19.115	126.547	< LOD	< LOD	detected (< LOQ)	< LOD	< LOD	< LOD	< LOD
	491	< LOD	< LOD	< LOD	< LOD	< LOD	< LOD	< LOD	< LOD	< LOD	detected (< LOQ)	< LOD	< LOD	215.3	28.3107	81.3901	< LOD	< LOD	20.9318	6.17697	< LOD	< LOD	< LOD
	492	< LOD	< LOD	< LOD	< LOD	< LOD	< LOD	< LOD	< LOD	< LOD	< LOD	< LOD	< LOD	213.5	25.6205	121.345	< LOD	< LOD	8.77082	21.0909	< LOD	< LOD	< LOD
	493	< LOD	< LOD	< LOD	< LOD	< LOD	< LOD	< LOD	< LOD	< LOD	< LOD	< LOD	< LOD	331.7	22.9459	116.233	< LOD	< LOD	2.21365	6.8598	< LOD	< LOD	< LOD
	494	< LOD	< LOD	< LOD	< LOD	< LOD	< LOD	61.4222	20.3556	< LOD	detected (< LOQ)	< LOD	< LOD	251.7	47.174	126.368	detected (< LOQ)	< LOD	2.57035	< LOD	< LOD	< LOD	< LOD
	495	< LOD	< LOD	< LOD	< LOD	< LOD	< LOD	66.64	55.6889	< LOD	7.33893	detected (< LOQ)	detected (< LOQ)	239.4	28.94	120.717	< LOD	< LOD	detected (< LOQ)	< LOD	< LOD	< LOD	< LOD
	496	< LOD	< LOD	< LOD	< LOD	< LOD	< LOD	42.7022	15.0844	< LOD	detected (< LOQ)	< LOD	< LOD	77.75	7.3998	32.7175	< LOD	< LOD	< LOD	< LOD	< LOD	< LOD	< LOD
	497	< LOD	< LOD	< LOD	< LOD	< LOD	< LOD	< LOD	< LOD	< LOD	< LOD	< LOD	< LOD	874.4	95.9685	360	detected (< LOQ)	< LOD	14.6541	115.879	< LOD	< LOD	< LOD
	498	< LOD	< LOD	< LOD	< LOD	< LOD	< LOD	< LOD	< LOD	< LOD	< LOD	< LOD	< LOD	1391	153.707	431.749	22.4524	< LOD	63.9341	299.717	< LOD	< LOD	< LOD
	499	< LOD	< LOD	< LOD	< LOD	< LOD	< LOD	28.4267	25.44	18.0711	< LOD	< LOD	< LOD	295.9	34.47	89.3722	< LOD	< LOD	< LOD	< LOD	< LOD	< LOD	< LOD
	500	< LOD	< LOD	< LOD	< LOD	< LOD	< LOD	< LOD	< LOD	< LOD	< LOD	< LOD	< LOD	60.23	8.73943	detected (< LOQ)	< LOD	< LOD	< LOD	< LOD	< LOD	< LOD	< LOD
	501	< LOD	< LOD	< LOD	< LOD	< LOD	< LOD	42.4711	28.0711	12.7911	detected (< LOQ)	< LOD	< LOD	95.68	9.9351	42.1076	< LOD	< LOD	1.63482	1.45051	< LOD	< LOD	< LOD
	502	< LOD	< LOD	< LOD	< LOD	< LOD	< LOD	< LOD	< LOD	< LOD	< LOD	< LOD	< LOD	1125	107.375	485.022	detected (< LOQ)	< LOD	3.01082	11.3455	< LOD	< LOD	< LOD
	503	4.15945	0.414342	7.46068	detected (< LOQ)	detected (< LOQ)	1.59092	608.089	241.778	86	65.6474	11.3342	2.25586	50.29	6.42753	detected (< LOQ)	< LOD	< LOD	2.13741	< LOD	< LOD	< LOD	< LOD
	504	< LOD	< LOD	< LOD	< LOD	< LOD	< LOD	< LOD	< LOD	< LOD	< LOD	< LOD	< LOD	464	65.762	133.184	< LOD	< LOD	6.85365	3.7802	< LOD	< LOD	< LOD
	505	< LOD	< LOD	< LOD	< LOD	< LOD	< LOD	< LOD	< LOD	< LOD	< LOD	< LOD	< LOD	310	53.8132	117.399	< LOD	< LOD	34.3435	23.6364	< LOD	< LOD	< LOD
	506	< LOD	< LOD	< LOD	< LOD	< LOD	< LOD	165.6	39.2267	20.0533	11.0941	< LOD	< LOD	191.6	23.6303	49.0583	< LOD	< LOD	4.29176	8.71111	< LOD	< LOD	< LOD
	507	< LOD	< LOD	< LOD	< LOD	< LOD	< LOD	< LOD	< LOD	< LOD	< LOD	< LOD	< LOD	158.1	9.71485	79.6502	< LOD	< LOD	0.894682	5.07071	< LOD	< LOD	< LOD
	508	19.7663	2.21579	2.78442	< LOD	detected (< LOQ)	< LOD	260.533	101.689	43.8844	31.4648	detected (< LOQ)	7.77884	184.7	14.6313	78.1704	< LOD	5.79643	33.5341	18.9253	detected (< LOQ)	< LOD	6.42022
	509	< LOD	< LOD	< LOD	< LOD	< LOD	< LOD	129.511	74.5333	14.4889	10.1939	< LOD	< LOD	355.7	58.6037	146.906	detected (< LOQ)	< LOD	6.79812	165.01	< LOD	< LOD	< LOD
	510	< LOD	< LOD	< LOD	< LOD	< LOD	< LOD	< LOD	< LOD	< LOD	< LOD	< LOD	< LOD	268.1	34.9105	71.7758	< LOD	< LOD	0.820612	29.3657	< LOD	< LOD	< LOD
	511	< LOD	< LOD	< LOD	< LOD	< LOD	< LOD	< LOD	< LOD	< LOD	< LOD	< LOD	< LOD	32.02	< LOD	detected (< LOQ)	< LOD	< LOD	< LOD	< LOD	< LOD	< LOD	< LOD
	512	< LOD	< LOD	< LOD	< LOD	< LOD	< LOD	1056.89	388.089	98.5778	68.228	10.3139	0.88694	< LOD	4.33196	< LOD	< LOD	< LOD	< LOD	3.17172	< LOD	< LOD	< LOD
	513	< LOD	< LOD	< LOD	< LOD	< LOD	< LOD	21.2178	< LOD	< LOD	detected (< LOQ)	< LOD	< LOD	194.9	21.4985	detected (< LOQ)	< LOD	< LOD	13.6565	< LOD	< LOD	< LOD	< LOD
	514	< LOD	< LOD	< LOD	< LOD	< LOD	< LOD	154.4	57.9911	23.0044	25.0775	< LOD	< LOD	235	28.6962	50.3318	< LOD	< LOD	< LOD	< LOD	< LOD	< LOD	< LOD
	515	< LOD	< LOD	< LOD	< LOD	< LOD	< LOD	113.333	50.8356	13.9111	9.52517	< LOD	< LOD	615.7	75.4297	433.274	detected (< LOQ)	< LOD	12.96	< LOD	< LOD	< LOD	< LOD
	516	< LOD	< LOD	< LOD	< LOD	< LOD	< LOD	< LOD	< LOD	< LOD	< LOD	< LOD	< LOD	531.7	34.7217	144.036	< LOD	< LOD	1.88706	< LOD	< LOD	< LOD	< LOD
	517	< LOD	< LOD	< LOD	< LOD	< LOD	< LOD	< LOD	< LOD	< LOD	< LOD	< LOD	< LOD	717.3	40.4405	244.753	detected (< LOQ)	< LOD	< LOD	< LOD	< LOD	< LOD	< LOD
	518	< LOD	< LOD	< LOD	< LOD	< LOD	< LOD	< LOD	< LOD	< LOD	< LOD	< LOD	< LOD	1257	92.7434	467.892	detected (< LOQ)	< LOD	18.6071	12.0081	< LOD	< LOD	< LOD
	519	< LOD	< LOD	< LOD	< LOD	< LOD	< LOD	< LOD	< LOD	< LOD	< LOD	< LOD	< LOD	169.9	20.8535	detected (< LOQ)	detected (< LOQ)	< LOD	3.29318	< LOD	< LOD	< LOD	< LOD
	520	< LOD	< LOD	< LOD	< LOD	< LOD	< LOD	< LOD	< LOD	< LOD	< LOD	< LOD	< LOD	46.12	< LOD	< LOD	< LOD	< LOD	< LOD	< LOD	< LOD	< LOD	< LOD
	521	< LOD	< LOD	< LOD	< LOD	< LOD	< LOD	326.667	213.6	71.9378	74.461	detected (< LOQ)	< LOD	71.2	7.67512	51.7937	< LOD	< LOD	< LOD	< LOD	< LOD	< LOD	< LOD
	522	< LOD	< LOD	< LOD	< LOD	< LOD	< LOD	26.1067	< LOD	< LOD	detected (< LOQ)	< LOD	< LOD	< LOD	9.57325	< LOD	< LOD	< LOD	< LOD	< LOD	< LOD	< LOD	< LOD
	523	< LOD	< LOD	< LOD	< LOD	< LOD	< LOD	175.911	65.2267	16.6667	11.4885	detected (< LOQ)	< LOD	922.9	83.3825	252.377	38.7395	< LOD	40.0659	35.9677	< LOD	< LOD	< LOD
	524	< LOD	< LOD	< LOD	< LOD	< LOD	< LOD	19.9111	< LOD	< LOD	< LOD	< LOD	< LOD	369.3	16.7394	273.632	< LOD	< LOD	5.33365	6.37414	< LOD	< LOD	< LOD
	525	< LOD	< LOD	< LOD	< LOD	< LOD	< LOD	555.2	180.267	90.7556	73.1492	14.2492	< LOD	108.5	< LOD	56.7982	< LOD	< LOD	< LOD	< LOD	< LOD	< LOD	< LOD
	526	< LOD	< LOD	< LOD	< LOD	< LOD	< LOD	22.9511	< LOD	< LOD	detected (< LOQ)	< LOD	< LOD	70.82	< LOD	detected (< LOQ)	< LOD	< LOD	< LOD	< LOD	< LOD	< LOD	< LOD
	527	< LOD	< LOD	< LOD	< LOD	< LOD	< LOD	< LOD	< LOD	< LOD	< LOD	< LOD	< LOD	54.78	9.68338	detected (< LOQ)	< LOD	< LOD	< LOD	< LOD	< LOD	< LOD	< LOD
	528	< LOD	< LOD	< LOD	< LOD	< LOD	< LOD	< LOD	< LOD	< LOD	< LOD	< LOD	< LOD	119	< LOD	detected (< LOQ)	< LOD	< LOD	< LOD	< LOD	< LOD	< LOD	< LOD
	529	< LOD	< LOD	< LOD	< LOD	< LOD	< LOD	< LOD	< LOD	< LOD	< LOD	< LOD	< LOD	1327	166.136	422.96	detected (< LOQ)	< LOD	14.9553	12.5576	< LOD	< LOD	< LOD
	530	< LOD	< LOD	< LOD	< LOD	< LOD	< LOD	< LOD	< LOD	< LOD	< LOD	< LOD	< LOD	110.2	42.47	149.686	< LOD	< LOD	< LOD	< LOD	< LOD	< LOD	< LOD
	531	< LOD	< LOD	< LOD	< LOD	< LOD	< LOD	418.4	191.556	51.0133	50.498	detected (< LOQ)	< LOD	43.05	< LOD	detected (< LOQ)	< LOD	< LOD	1.08988	< LOD	< LOD	24.0563	< LOD
	532	< LOD	< LOD	< LOD	< LOD	< LOD	< LOD	< LOD	< LOD	< LOD	detected (< LOQ)	< LOD	< LOD	71.96	< LOD	detected (< LOQ)	< LOD	< LOD	< LOD	< LOD	< LOD	< LOD	< LOD
	533	< LOD	< LOD	< LOD	< LOD	< LOD	< LOD	< LOD	< LOD	< LOD	< LOD	< LOD	< LOD	127.6	8.56637	detected (< LOQ)	< LOD	< LOD	1.97835	< LOD	< LOD	< LOD	< LOD
	534	< LOD	< LOD	< LOD	< LOD	< LOD	< LOD	< LOD	< LOD	< LOD	< LOD	< LOD	< LOD	923.7	40.5664	260.807	16.0624	< LOD	8.17412	28.2505	< LOD	< LOD	< LOD
	535	< LOD	< LOD	< LOD	< LOD	< LOD	< LOD	< LOD	< LOD	< LOD	< LOD	< LOD	< LOD	1403	70.1436	662.242	20.131	< LOD	4.58918	10.1414	< LOD	< LOD	< LOD
	536	< LOD	< LOD	< LOD	< LOD	< LOD	< LOD	< LOD	< LOD	< LOD	< LOD	< LOD	< LOD	149.7	20.0511	44.1794	< LOD	< LOD	1.59812	< LOD	< LOD	< LOD	< LOD
	537	< LOD	< LOD	< LOD	< LOD	< LOD	< LOD	1840	1044.44	124	176.529	26.475	1.07378	296.2	16.2203	detected (< LOQ)	< LOD	< LOD	0.771953	< LOD	< LOD	< LOD	< LOD
	538	< LOD	< LOD	< LOD	< LOD	< LOD	< LOD	< LOD	< LOD	< LOD	< LOD	< LOD	< LOD	< LOD	< LOD	< LOD	< LOD	< LOD	< LOD	< LOD	< LOD	< LOD	< LOD
	539	1.04055	< LOD	2.44156	< LOD	< LOD	< LOD	211.467	92.7111	53.2267	50.0892	detected (< LOQ)	4.19218	< LOD	< LOD	< LOD	< LOD	8.83512	< LOD	2.12768	< LOD	< LOD	< LOD
	540	< LOD	< LOD	< LOD	< LOD	< LOD	< LOD	18.4356	< LOD	< LOD	< LOD	< LOD	< LOD	2624	245.978	967.713	24.6615	< LOD	1.94447	13.6646	< LOD	< LOD	< LOD
	541	< LOD	< LOD	< LOD	< LOD	< LOD	< LOD	< LOD	< LOD	< LOD	detected (< LOQ)	< LOD	< LOD	134.4	12.9636	38.287	< LOD	< LOD	9.04094	1.15717	< LOD	< LOD	< LOD
	542	< LOD	< LOD	< LOD	< LOD	< LOD	< LOD	< LOD	< LOD	< LOD	< LOD	< LOD	< LOD	1588	227.414	314.35	18.3339	< LOD	37.9953	272.97	< LOD	< LOD	< LOD
	543	< LOD	< LOD	< LOD	< LOD	< LOD	< LOD	11.6	< LOD	< LOD	< LOD	< LOD	< LOD	881.9	111.858	145.561	detected (< LOQ)	< LOD	3.35059	1.37616	< LOD	< LOD	< LOD
	544	< LOD	< LOD	< LOD	< LOD	< LOD	< LOD	< LOD	< LOD	< LOD	< LOD	< LOD	< LOD	356.9	17.8407	102.691	< LOD	< LOD	< LOD	0.854141	< LOD	< LOD	< LOD
	545	< LOD	< LOD	< LOD	< LOD	< LOD	< LOD	12.7644	< LOD	< LOD	< LOD	< LOD	< LOD	1246	84.4838	227.892	detected (< LOQ)	< LOD	3.29788	8.6303	< LOD	< LOD	< LOD
	546	< LOD	< LOD	< LOD	< LOD	< LOD	< LOD	< LOD	< LOD	< LOD	< LOD	< LOD	< LOD	524.4	27.2094	168.341	< LOD	< LOD	< LOD	1.41333	< LOD	< LOD	< LOD
	547	< LOD	< LOD	< LOD	< LOD	< LOD	< LOD	< LOD	< LOD	< LOD	< LOD	< LOD	< LOD	782.3	88.7316	357.758	detected (< LOQ)	< LOD	< LOD	1.08848	< LOD	< LOD	< LOD
	548	< LOD	< LOD	< LOD	< LOD	< LOD	< LOD	59.5378	27.0933	14.5778	7.4565	< LOD	< LOD	173.4	5.81947	detected (< LOQ)	< LOD	< LOD	123.482	58.5051	detected (< LOQ)	60.3994	< LOD
	549	< LOD	< LOD	< LOD	< LOD	< LOD	< LOD	< LOD	< LOD	< LOD	< LOD	< LOD	< LOD	< LOD	< LOD	< LOD	< LOD	< LOD	< LOD	< LOD	< LOD	< LOD	< LOD
	550	< LOD	< LOD	< LOD	< LOD	< LOD	< LOD	17.0311	< LOD	< LOD	< LOD	< LOD	< LOD	< LOD	< LOD	< LOD	< LOD	< LOD	< LOD	< LOD	< LOD	< LOD	< LOD
	551	< LOD	< LOD	< LOD	< LOD	< LOD	< LOD	177.6	81.6	25.9378	27.9003	< LOD	< LOD	375.1	36.5467	155.426	< LOD	< LOD	7.19435	4.94707	< LOD	< LOD	< LOD
	552	< LOD	< LOD	< LOD	< LOD	< LOD	< LOD	< LOD	< LOD	< LOD	< LOD	< LOD	< LOD	< LOD	< LOD	< LOD	< LOD	< LOD	< LOD	< LOD	< LOD	< LOD	< LOD
	553	< LOD	< LOD	< LOD	< LOD	< LOD	< LOD	< LOD	< LOD	< LOD	< LOD	< LOD	< LOD	1422	103.206	225.381	detected (< LOQ)	< LOD	< LOD	1.41253	< LOD	< LOD	< LOD
	554	< LOD	< LOD	< LOD	< LOD	< LOD	< LOD	11.4844	< LOD	< LOD	< LOD	< LOD	< LOD	1291	75.7522	459.283	detected (< LOQ)	< LOD	9.44	6.3701	< LOD	< LOD	< LOD
	555	< LOD	< LOD	< LOD	< LOD	< LOD	< LOD	< LOD	< LOD	< LOD	< LOD	< LOD	< LOD	2147	242.989	315.426	31.4883	< LOD	11.9153	29.099	< LOD	< LOD	< LOD
	556	< LOD	< LOD	< LOD	< LOD	< LOD	< LOD	< LOD	< LOD	< LOD	< LOD	< LOD	< LOD	366.8	20.4051	111.749	< LOD	< LOD	< LOD	1.67677	< LOD	< LOD	< LOD
	557	< LOD	< LOD	< LOD	< LOD	< LOD	< LOD	< LOD	< LOD	< LOD	< LOD	< LOD	< LOD	398.2	44.6175	225.112	< LOD	< LOD	< LOD	0.806626	< LOD	< LOD	< LOD
	558	< LOD	< LOD	< LOD	< LOD	< LOD	< LOD	2525.33	1117.33	235.911	356.524	37.7985	1.14852	1071	57.3687	190.314	17.0983	< LOD	< LOD	8.88081	< LOD	< LOD	< LOD
	559	< LOD	< LOD	< LOD	< LOD	< LOD	< LOD	42.3644	26.1244	< LOD	8.11443	< LOD	< LOD	73.12	< LOD	detected (< LOQ)	< LOD	< LOD	< LOD	0.884848	< LOD	< LOD	< LOD
	560	< LOD	< LOD	< LOD	< LOD	< LOD	< LOD	14.8178	< LOD	< LOD	< LOD	< LOD	< LOD	25	< LOD	< LOD	< LOD	< LOD	< LOD	< LOD	< LOD	< LOD	< LOD
	561	< LOD	< LOD	< LOD	< LOD	< LOD	< LOD	10.6667	< LOD	< LOD	< LOD	< LOD	< LOD	174.8	25.1957	86.0359	< LOD	< LOD	< LOD	detected (< LOQ)	< LOD	< LOD	< LOD
	562	< LOD	< LOD	< LOD	< LOD	< LOD	< LOD	< LOD	< LOD	< LOD	< LOD	< LOD	< LOD	1664	94.238	369.596	16.337	< LOD	11.0682	42.7232	< LOD	< LOD	< LOD
	563	< LOD	< LOD	< LOD	< LOD	< LOD	< LOD	11.1911	< LOD	< LOD	< LOD	< LOD	< LOD	873.3	23.9135	detected (< LOQ)	< LOD	< LOD	1.19341	4.94384	< LOD	< LOD	< LOD
	564	< LOD	< LOD	< LOD	< LOD	< LOD	< LOD	< LOD	< LOD	< LOD	< LOD	< LOD	< LOD	1291	69.5772	349.596	18.259	< LOD	2.09224	detected (< LOQ)	< LOD	< LOD	< LOD
	565	< LOD	< LOD	< LOD	< LOD	< LOD	< LOD	< LOD	< LOD	< LOD	< LOD	< LOD	< LOD	1245	61.2232	292.556	detected (< LOQ)	< LOD	< LOD	2.68525	< LOD	< LOD	< LOD
	566	< LOD	< LOD	< LOD	< LOD	< LOD	< LOD	< LOD	< LOD	< LOD	< LOD	< LOD	< LOD	1539	156.067	334.17	25.5725	10.1838	3.57647	4.32485	< LOD	< LOD	< LOD
	567	< LOD	< LOD	< LOD	< LOD	< LOD	< LOD	< LOD	< LOD	< LOD	< LOD	< LOD	< LOD	450.2	36.3579	135.964	< LOD	< LOD	4.31059	20.5899	< LOD	< LOD	< LOD
	568	< LOD	< LOD	< LOD	< LOD	< LOD	< LOD	18.9511	7.92711	< LOD	< LOD	< LOD	< LOD	976.6	102.812	267.444	detected (< LOQ)	9.3915	6.66353	34.998	< LOD	< LOD	< LOD
	569	< LOD	< LOD	< LOD	< LOD	< LOD	< LOD	27.4578	16.0889	< LOD	< LOD	< LOD	< LOD	31.57	< LOD	< LOD	< LOD	< LOD	< LOD	< LOD	< LOD	< LOD	< LOD
	570	< LOD	< LOD	< LOD	< LOD	< LOD	< LOD	< LOD	< LOD	< LOD	< LOD	< LOD	< LOD	754.4	67.7758	210.942	17.7223	< LOD	7.42776	17.6162	< LOD	< LOD	< LOD
	571	< LOD	< LOD	< LOD	< LOD	< LOD	< LOD	< LOD	< LOD	< LOD	< LOD	< LOD	< LOD	594.4	59.941	146.816	detected (< LOQ)	< LOD	4.08094	< LOD	< LOD	< LOD	< LOD
	572	< LOD	< LOD	< LOD	< LOD	< LOD	< LOD	< LOD	< LOD	< LOD	< LOD	< LOD	< LOD	644	38.7807	137.13	detected (< LOQ)	< LOD	3.81647	2.16162	< LOD	< LOD	< LOD
	573	< LOD	< LOD	< LOD	< LOD	< LOD	< LOD	< LOD	< LOD	< LOD	< LOD	< LOD	< LOD	135.5	11.296	42.1256	< LOD	< LOD	< LOD	0.728	< LOD	< LOD	< LOD
	574	< LOD	< LOD	< LOD	< LOD	< LOD	< LOD	< LOD	< LOD	< LOD	< LOD	< LOD	< LOD	765.1	67.1308	179.013	detected (< LOQ)	< LOD	6.80941	18.1414	< LOD	< LOD	< LOD
	575	< LOD	< LOD	< LOD	< LOD	< LOD	< LOD	28.9422	12.6311	< LOD	< LOD	< LOD	< LOD	881	73.8879	269.507	detected (< LOQ)	< LOD	< LOD	1.08283	< LOD	< LOD	< LOD
	576	< LOD	< LOD	< LOD	< LOD	< LOD	< LOD	761.067	279.644	86.7644	82.5868	29.3897	< LOD	83.17	9.36087	detected (< LOQ)	< LOD	< LOD	3.07671	1.09333	< LOD	< LOD	< LOD
	577	< LOD	< LOD	< LOD	< LOD	< LOD	< LOD	20.96	< LOD	< LOD	< LOD	< LOD	< LOD	416.2	89.0462	179.193	detected (< LOQ)	< LOD	8.23812	8.33131	< LOD	< LOD	< LOD
	578	< LOD	< LOD	< LOD	< LOD	< LOD	< LOD	29.8044	23.2267	< LOD	< LOD	< LOD	< LOD	221.3	32.1888	49.8924	< LOD	< LOD	< LOD	3.25333	< LOD	< LOD	< LOD
	579	< LOD	< LOD	< LOD	< LOD	< LOD	< LOD	< LOD	< LOD	< LOD	< LOD	< LOD	< LOD	85.16	< LOD	detected (< LOQ)	< LOD	< LOD	< LOD	< LOD	< LOD	< LOD	< LOD
	580	< LOD	< LOD	< LOD	< LOD	< LOD	< LOD	< LOD	< LOD	< LOD	< LOD	< LOD	< LOD	507.5	62.0098	163.587	detected (< LOQ)	< LOD	2.29365	3.85616	< LOD	< LOD	< LOD
	581	< LOD	< LOD	< LOD	< LOD	< LOD	< LOD	< LOD	< LOD	< LOD	< LOD	< LOD	< LOD	169.2	8.95182	31.3453	< LOD	< LOD	< LOD	< LOD	< LOD	< LOD	< LOD
	582	< LOD	< LOD	< LOD	< LOD	< LOD	< LOD	29.0578	14.8356	< LOD	< LOD	< LOD	< LOD	47.66	< LOD	detected (< LOQ)	< LOD	< LOD	< LOD	< LOD	< LOD	< LOD	< LOD
	583	< LOD	< LOD	< LOD	< LOD	< LOD	< LOD	1408	607.111	136.178	192.335	40.7422	< LOD	230.4	30.6785	126.368	detected (< LOQ)	< LOD	1.86824	< LOD	< LOD	< LOD	< LOD
	584	< LOD	< LOD	< LOD	< LOD	< LOD	< LOD	27.2444	19.8489	< LOD	detected (< LOQ)	< LOD	< LOD	228	12.4916	72.3229	< LOD	6.09931	7.82588	2.71838	< LOD	< LOD	< LOD
	585	< LOD	< LOD	< LOD	< LOD	< LOD	< LOD	< LOD	< LOD	< LOD	< LOD	< LOD	< LOD	56.14	< LOD	38.1525	< LOD	< LOD	< LOD	< LOD	< LOD	< LOD	< LOD
	586	< LOD	< LOD	< LOD	< LOD	< LOD	< LOD	< LOD	< LOD	< LOD	< LOD	< LOD	< LOD	67.14	19.7601	detected (< LOQ)	< LOD	< LOD	< LOD	< LOD	< LOD	< LOD	< LOD
	587	< LOD	< LOD	< LOD	< LOD	< LOD	< LOD	< LOD	< LOD	< LOD	< LOD	< LOD	< LOD	481.5	45.6873	89.7758	< LOD	< LOD	< LOD	< LOD	< LOD	< LOD	< LOD
	588	< LOD	< LOD	< LOD	< LOD	< LOD	< LOD	18.9867	< LOD	< LOD	< LOD	< LOD	< LOD	68.76	17.6047	40.4843	< LOD	23.9122	102.965	176.323	< LOD	15.1899	< LOD
	589	< LOD	< LOD	< LOD	< LOD	< LOD	< LOD	< LOD	< LOD	< LOD	< LOD	< LOD	< LOD	61.25	11.5477	detected (< LOQ)	< LOD	< LOD	1.15859	< LOD	< LOD	< LOD	< LOD
	590	< LOD	< LOD	< LOD	< LOD	< LOD	< LOD	813.6	262.489	224.8	185.533	28.9793	< LOD	38.36	< LOD	detected (< LOQ)	< LOD	25.1523	< LOD	< LOD	< LOD	< LOD	< LOD
	592	< LOD	< LOD	< LOD	< LOD	< LOD	< LOD	39.3867	14.3644	< LOD	7.95259	< LOD	< LOD	94.8	10.5251	32.6816	< LOD	< LOD	< LOD	< LOD	< LOD	< LOD	< LOD
	593	< LOD	< LOD	< LOD	< LOD	< LOD	< LOD	11.3511	< LOD	< LOD	< LOD	< LOD	< LOD	197	21.821	37.3184	< LOD	< LOD	< LOD	< LOD	< LOD	< LOD	< LOD
	594	< LOD	< LOD	< LOD	< LOD	< LOD	< LOD	< LOD	< LOD	< LOD	< LOD	< LOD	< LOD	675.3	43.7915	109.327	< LOD	< LOD	2.17882	66.7556	< LOD	< LOD	< LOD
	595	< LOD	< LOD	< LOD	< LOD	< LOD	< LOD	64.5422	22.4356	< LOD	detected (< LOQ)	< LOD	< LOD	148.4	11.4769	50.1794	< LOD	< LOD	< LOD	< LOD	< LOD	< LOD	< LOD
	596	< LOD	< LOD	< LOD	< LOD	< LOD	< LOD	< LOD	< LOD	< LOD	< LOD	< LOD	< LOD	150	14.7571	113.543	< LOD	< LOD	< LOD	< LOD	< LOD	< LOD	< LOD
	597	< LOD	< LOD	< LOD	< LOD	< LOD	< LOD	< LOD	< LOD	< LOD	< LOD	< LOD	< LOD	331.6	43.2173	92.1973	< LOD	< LOD	< LOD	< LOD	< LOD	< LOD	< LOD
	598	< LOD	< LOD	< LOD	< LOD	< LOD	< LOD	13.3956	< LOD	< LOD	< LOD	< LOD	< LOD	128.1	17.9194	31.0314	< LOD	< LOD	< LOD	< LOD	< LOD	< LOD	< LOD
	599	< LOD	< LOD	< LOD	< LOD	< LOD	< LOD	< LOD	< LOD	< LOD	< LOD	< LOD	< LOD	87.22	6.46844	detected (< LOQ)	< LOD	< LOD	< LOD	< LOD	< LOD	< LOD	< LOD
	600	< LOD	< LOD	< LOD	< LOD	< LOD	< LOD	< LOD	< LOD	< LOD	< LOD	< LOD	< LOD	702.1	82.7532	347.444	detected (< LOQ)	< LOD	7.72894	< LOD	< LOD	< LOD	< LOD
	601	< LOD	< LOD	< LOD	< LOD	< LOD	< LOD	< LOD	< LOD	< LOD	< LOD	< LOD	< LOD	142.2	16.6136	44.4753	< LOD	< LOD	< LOD	< LOD	< LOD	< LOD	< LOD
	602	< LOD	< LOD	< LOD	< LOD	< LOD	< LOD	< LOD	< LOD	< LOD	< LOD	< LOD	< LOD	141.6	18.0374	52.6188	< LOD	< LOD	< LOD	< LOD	< LOD	< LOD	< LOD
	603	< LOD	< LOD	< LOD	< LOD	< LOD	< LOD	13.5556	< LOD	< LOD	< LOD	< LOD	< LOD	180.6	20.6018	detected (< LOQ)	detected (< LOQ)	< LOD	1.856	< LOD	< LOD	< LOD	< LOD
	604	< LOD	< LOD	< LOD	< LOD	< LOD	< LOD	31.6444	10.1511	< LOD	detected (< LOQ)	< LOD	< LOD	524.4	48.1888	110.762	< LOD	< LOD	2.94682	3.86909	< LOD	< LOD	< LOD
	605	< LOD	< LOD	< LOD	< LOD	< LOD	< LOD	< LOD	< LOD	< LOD	< LOD	< LOD	< LOD	< LOD	< LOD	detected (< LOQ)	< LOD	< LOD	< LOD	< LOD	< LOD	< LOD	< LOD
	606	< LOD	< LOD	< LOD	< LOD	< LOD	< LOD	23.3956	9.50222	< LOD	< LOD	< LOD	< LOD	863.6	55.882	405.202	detected (< LOQ)	< LOD	< LOD	< LOD	< LOD	< LOD	< LOD
	607	< LOD	< LOD	< LOD	< LOD	< LOD	< LOD	305.6	219.289	31.7956	68.1851	11.5284	< LOD	909.6	49.7856	220.448	detected (< LOQ)	< LOD	< LOD	< LOD	< LOD	< LOD	< LOD
	608	< LOD	< LOD	< LOD	< LOD	< LOD	< LOD	< LOD	< LOD	< LOD	< LOD	< LOD	< LOD	336.4	51.4218	188.072	< LOD	< LOD	1.86353	< LOD	< LOD	< LOD	< LOD
	609	< LOD	< LOD	< LOD	< LOD	< LOD	< LOD	12.3289	< LOD	< LOD	< LOD	< LOD	< LOD	1710	191.465	468.969	detected (< LOQ)	< LOD	74.0141	36.7677	< LOD	detected (< LOQ)	< LOD
	610	< LOD	< LOD	< LOD	< LOD	< LOD	< LOD	< LOD	< LOD	< LOD	< LOD	< LOD	< LOD	< LOD	< LOD	detected (< LOQ)	< LOD	< LOD	< LOD	< LOD	< LOD	< LOD	< LOD
	611	< LOD	< LOD	< LOD	< LOD	< LOD	< LOD	< LOD	< LOD	< LOD	< LOD	< LOD	< LOD	101.2	4.60649	detected (< LOQ)	< LOD	< LOD	< LOD	< LOD	< LOD	< LOD	< LOD
	612	< LOD	< LOD	< LOD	< LOD	< LOD	< LOD	< LOD	< LOD	< LOD	< LOD	< LOD	< LOD	275	25.8564	124.843	< LOD	< LOD	< LOD	< LOD	< LOD	< LOD	< LOD
	613	< LOD	< LOD	< LOD	< LOD	< LOD	< LOD	< LOD	< LOD	< LOD	< LOD	< LOD	< LOD	768.5	39.7404	257.668	detected (< LOQ)	< LOD	< LOD	< LOD	< LOD	< LOD	< LOD
	614	< LOD	< LOD	< LOD	< LOD	< LOD	< LOD	< LOD	< LOD	< LOD	< LOD	< LOD	< LOD	172.7	19.941	80.2422	< LOD	< LOD	< LOD	< LOD	< LOD	< LOD	< LOD
	615	< LOD	< LOD	< LOD	< LOD	< LOD	< LOD	< LOD	< LOD	< LOD	< LOD	< LOD	< LOD	4708	472.527	932.735	46.4899	10.8829	235.671	623.03	< LOD	detected (< LOQ)	< LOD
	616	< LOD	< LOD	< LOD	< LOD	< LOD	< LOD	74.6844	33.1289	< LOD	17.6503	< LOD	< LOD	487.8	49.6676	154.439	detected (< LOQ)	15.7805	22.5035	160.97	< LOD	< LOD	< LOD
	617	< LOD	< LOD	< LOD	< LOD	< LOD	< LOD	< LOD	< LOD	< LOD	< LOD	< LOD	< LOD	456.6	29.9784	91.3004	< LOD	< LOD	< LOD	6.27879	< LOD	< LOD	< LOD
	618	< LOD	< LOD	< LOD	< LOD	< LOD	< LOD	< LOD	< LOD	< LOD	< LOD	< LOD	< LOD	1084	119.331	310.673	24.2746	< LOD	< LOD	< LOD	< LOD	< LOD	< LOD
	619	< LOD	< LOD	< LOD	< LOD	< LOD	< LOD	24.16	< LOD	< LOD	< LOD	< LOD	< LOD	136.6	9.57325	detected (< LOQ)	< LOD	10.7226	< LOD	< LOD	< LOD	< LOD	< LOD
	620	< LOD	< LOD	< LOD	< LOD	< LOD	< LOD	< LOD	< LOD	< LOD	< LOD	< LOD	< LOD	308	29.0501	188.61	< LOD	< LOD	< LOD	< LOD	< LOD	< LOD	< LOD
	621	< LOD	< LOD	< LOD	< LOD	< LOD	< LOD	< LOD	< LOD	< LOD	< LOD	< LOD	< LOD	716.5	57.88	254.709	detected (< LOQ)	< LOD	< LOD	10.699	< LOD	< LOD	< LOD
	622	< LOD	< LOD	< LOD	< LOD	< LOD	< LOD	< LOD	< LOD	< LOD	< LOD	< LOD	< LOD	453.6	26.0531	207.982	< LOD	< LOD	8.77741	9.30909	< LOD	< LOD	< LOD
	623	< LOD	< LOD	< LOD	< LOD	< LOD	< LOD	< LOD	< LOD	< LOD	< LOD	< LOD	< LOD	756.2	85.7424	323.408	detected (< LOQ)	< LOD	5.90212	< LOD	< LOD	< LOD	< LOD
	624	< LOD	< LOD	< LOD	< LOD	< LOD	< LOD	< LOD	< LOD	< LOD	< LOD	< LOD	< LOD	< LOD	4.51052	detected (< LOQ)	< LOD	< LOD	< LOD	< LOD	< LOD	< LOD	< LOD
	625	< LOD	< LOD	< LOD	< LOD	< LOD	< LOD	< LOD	< LOD	< LOD	< LOD	< LOD	< LOD	763.4	44.2242	386.009	detected (< LOQ)	< LOD	< LOD	< LOD	< LOD	< LOD	< LOD
	626	< LOD	< LOD	< LOD	< LOD	< LOD	< LOD	108.711	31.4844	18.5422	8.67481	detected (< LOQ)	< LOD	1516	116.814	467.713	detected (< LOQ)	< LOD	18.6635	22.0848	< LOD	< LOD	< LOD
	627	< LOD	< LOD	< LOD	< LOD	< LOD	< LOD	< LOD	< LOD	< LOD	< LOD	< LOD	< LOD	201.6	23.3943	101.614	< LOD	< LOD	< LOD	< LOD	< LOD	< LOD	< LOD
	628	< LOD	< LOD	< LOD	< LOD	< LOD	< LOD	< LOD	< LOD	< LOD	< LOD	< LOD	< LOD	234.3	27.3825	91.8386	< LOD	< LOD	< LOD	< LOD	< LOD	< LOD	< LOD
	629	< LOD	< LOD	< LOD	< LOD	< LOD	< LOD	< LOD	< LOD	< LOD	< LOD	< LOD	< LOD	412.1	31.2291	185.381	< LOD	< LOD	< LOD	< LOD	< LOD	< LOD	< LOD
	630	detected (< LOQ)	< LOD	< LOD	< LOD	< LOD	< LOD	1123.56	351.822	142.844	107.579	9.49106	1.68847	494	40.3618	159.821	< LOD	< LOD	< LOD	7.14586	< LOD	< LOD	< LOD
	631	< LOD	< LOD	< LOD	< LOD	< LOD	< LOD	< LOD	< LOD	< LOD	< LOD	< LOD	< LOD	1030	72.4956	346.188	< LOD	< LOD	< LOD	< LOD	< LOD	< LOD	< LOD
	632	< LOD	< LOD	< LOD	< LOD	< LOD	< LOD	< LOD	< LOD	< LOD	< LOD	< LOD	< LOD	757.9	117.129	202.96	< LOD	< LOD	10.8988	10.6424	< LOD	< LOD	< LOD
	633	< LOD	< LOD	< LOD	< LOD	< LOD	< LOD	< LOD	< LOD	< LOD	< LOD	< LOD	< LOD	< LOD	< LOD	33.2197	< LOD	< LOD	< LOD	< LOD	< LOD	< LOD	< LOD
	634	< LOD	< LOD	< LOD	< LOD	< LOD	< LOD	< LOD	< LOD	< LOD	< LOD	< LOD	< LOD	109.7	16.7788	77.2377	< LOD	< LOD	< LOD	< LOD	< LOD	< LOD	< LOD
	635	< LOD	< LOD	< LOD	< LOD	< LOD	< LOD	76.7556	26.9956	< LOD	10.2272	< LOD	< LOD	446.8	73.998	144.843	detected (< LOQ)	< LOD	11.0212	3.44081	< LOD	< LOD	< LOD
	636	< LOD	< LOD	< LOD	< LOD	< LOD	< LOD	< LOD	< LOD	< LOD	< LOD	< LOD	< LOD	292.6	26.9263	229.327	< LOD	< LOD	< LOD	< LOD	< LOD	< LOD	< LOD
	637	< LOD	< LOD	< LOD	< LOD	< LOD	< LOD	35.2889	10.3022	< LOD	< LOD	< LOD	< LOD	1023	107.768	325.65	19.4446	< LOD	46.3906	166.949	< LOD	< LOD	< LOD
	638	< LOD	< LOD	< LOD	< LOD	< LOD	< LOD	< LOD	< LOD	< LOD	< LOD	< LOD	< LOD	315.6	32.9754	153.453	detected (< LOQ)	< LOD	4.24659	< LOD	< LOD	< LOD	< LOD
	639	< LOD	< LOD	< LOD	< LOD	< LOD	< LOD	< LOD	< LOD	< LOD	< LOD	< LOD	< LOD	234.1	24.1337	90.7623	< LOD	< LOD	< LOD	< LOD	< LOD	< LOD	< LOD
	640	< LOD	< LOD	< LOD	< LOD	< LOD	< LOD	< LOD	< LOD	< LOD	< LOD	< LOD	< LOD	677.6	52.8378	153.453	detected (< LOQ)	85.7723	< LOD	25.3253	< LOD	< LOD	< LOD
	641	< LOD	< LOD	< LOD	< LOD	< LOD	< LOD	565.511	402.4	34.7378	65.0394	19.7212	< LOD	331.7	28.4759	119.103	detected (< LOQ)	< LOD	< LOD	< LOD	< LOD	< LOD	< LOD
	642	< LOD	< LOD	< LOD	< LOD	< LOD	< LOD	< LOD	< LOD	< LOD	< LOD	< LOD	< LOD	663	72.2124	126.457	detected (< LOQ)	< LOD	94.6824	89.697	< LOD	< LOD	< LOD
	643	< LOD	< LOD	< LOD	< LOD	< LOD	< LOD	277.333	130.044	< LOD	14.9453	< LOD	< LOD	437.8	23.3156	48.9955	detected (< LOQ)	< LOD	< LOD	< LOD	< LOD	< LOD	< LOD
	644	< LOD	< LOD	< LOD	< LOD	< LOD	< LOD	< LOD	< LOD	< LOD	< LOD	< LOD	< LOD	433.1	77.0108	151.749	detected (< LOQ)	< LOD	< LOD	< LOD	< LOD	< LOD	< LOD
	645	< LOD	< LOD	< LOD	< LOD	< LOD	< LOD	1384	726.044	124.8	227.99	detected (< LOQ)	< LOD	158.4	7.19764	87.9103	< LOD	< LOD	< LOD	< LOD	< LOD	< LOD	< LOD
	647	< LOD	< LOD	< LOD	< LOD	< LOD	< LOD	77.0133	18.3911	< LOD	7.80936	< LOD	< LOD	370.3	11.06	54.8789	detected (< LOQ)	< LOD	< LOD	5.53535	< LOD	< LOD	< LOD
	648	< LOD	< LOD	< LOD	< LOD	< LOD	< LOD	< LOD	< LOD	< LOD	< LOD	< LOD	< LOD	357	28.7906	112.377	detected (< LOQ)	< LOD	< LOD	4.16566	< LOD	< LOD	< LOD
	649	< LOD	< LOD	< LOD	< LOD	< LOD	< LOD	< LOD	< LOD	< LOD	< LOD	< LOD	< LOD	359.2	38.7414	109.686	< LOD	< LOD	< LOD	< LOD	< LOD	< LOD	< LOD
	650	< LOD	< LOD	< LOD	< LOD	< LOD	< LOD	< LOD	< LOD	< LOD	< LOD	< LOD	< LOD	104.7	7.48319	72.7982	< LOD	< LOD	< LOD	< LOD	< LOD	< LOD	< LOD
	651	< LOD	< LOD	< LOD	< LOD	< LOD	< LOD	< LOD	< LOD	< LOD	< LOD	< LOD	< LOD	781.6	45.9154	199.462	< LOD	< LOD	5.14541	6.34505	< LOD	< LOD	< LOD
	652	< LOD	< LOD	< LOD	< LOD	< LOD	< LOD	< LOD	< LOD	< LOD	< LOD	< LOD	< LOD	84.34	11.6106	detected (< LOQ)	< LOD	< LOD	< LOD	< LOD	< LOD	< LOD	< LOD
	653	< LOD	< LOD	< LOD	< LOD	< LOD	< LOD	< LOD	< LOD	< LOD	< LOD	< LOD	< LOD	< LOD	< LOD	detected (< LOQ)	< LOD	< LOD	< LOD	< LOD	< LOD	< LOD	< LOD
	654	< LOD	< LOD	< LOD	< LOD	< LOD	< LOD	< LOD	< LOD	< LOD	< LOD	< LOD	< LOD	173.6	13.6952	42.2063	< LOD	7.4524	< LOD	< LOD	< LOD	< LOD	< LOD
	658	< LOD	< LOD	< LOD	< LOD	< LOD	< LOD	< LOD	< LOD	< LOD	< LOD	< LOD	< LOD	59.8	< LOD	39.4439	< LOD	< LOD	< LOD	< LOD	< LOD	< LOD	< LOD
	663	< LOD	< LOD	< LOD	< LOD	< LOD	< LOD	< LOD	< LOD	< LOD	< LOD	< LOD	< LOD	270.9	7.14336	70.87	< LOD	< LOD	< LOD	< LOD	< LOD	< LOD	< LOD
	664	< LOD	< LOD	< LOD	< LOD	< LOD	< LOD	54.5067	15.9467	< LOD	detected (< LOQ)	< LOD	< LOD	350.2	21.9233	104.843	< LOD	< LOD	< LOD	< LOD	< LOD	< LOD	< LOD
	665	< LOD	< LOD	< LOD	< LOD	< LOD	< LOD	290.578	103.111	19.4222	25.6356	detected (< LOQ)	< LOD	< LOD	< LOD	detected (< LOQ)	< LOD	< LOD	< LOD	< LOD	< LOD	< LOD	< LOD
	668	< LOD	< LOD	< LOD	< LOD	< LOD	< LOD	< LOD	< LOD	< LOD	< LOD	< LOD	< LOD	237.9	15.882	47.3004	< LOD	< LOD	3.86353	< LOD	< LOD	< LOD	< LOD
	670	< LOD	< LOD	< LOD	< LOD	< LOD	< LOD	< LOD	< LOD	< LOD	< LOD	< LOD	< LOD	592.1	41.4867	150.045	< LOD	< LOD	< LOD	< LOD	< LOD	< LOD	< LOD
	672	< LOD	< LOD	< LOD	< LOD	< LOD	< LOD	40.08	49.7244	< LOD	7.43693	< LOD	< LOD	98.33	7.74041	40.0269	< LOD	< LOD	< LOD	< LOD	< LOD	< LOD	< LOD
	677	< LOD	< LOD	< LOD	< LOD	< LOD	< LOD	118.133	31.4311	18.8889	7.38772	< LOD	< LOD	869.3	117.522	178.924	detected (< LOQ)	< LOD	5.60376	< LOD	< LOD	< LOD	< LOD
	678	< LOD	< LOD	< LOD	< LOD	< LOD	< LOD	< LOD	< LOD	< LOD	< LOD	< LOD	< LOD	1904	236.382	321.614	detected (< LOQ)	< LOD	49.9859	158.465	< LOD	< LOD	< LOD
	681	< LOD	< LOD	< LOD	< LOD	< LOD	< LOD	< LOD	< LOD	< LOD	< LOD	< LOD	< LOD	199.4	25.353	33.0314	< LOD	< LOD	< LOD	< LOD	< LOD	< LOD	< LOD
	682	< LOD	< LOD	< LOD	< LOD	< LOD	< LOD	< LOD	< LOD	< LOD	< LOD	< LOD	< LOD	245.4	32.2832	81.3901	< LOD	< LOD	< LOD	< LOD	< LOD	< LOD	< LOD
	683	< LOD	< LOD	< LOD	< LOD	< LOD	< LOD	< LOD	< LOD	< LOD	< LOD	< LOD	< LOD	610	69.0423	242.152	detected (< LOQ)	< LOD	6.21082	169.051	< LOD	< LOD	< LOD
	685	< LOD	< LOD	< LOD	< LOD	< LOD	< LOD	< LOD	< LOD	< LOD	< LOD	< LOD	< LOD	22.34	< LOD	< LOD	< LOD	14.2003	< LOD	< LOD	< LOD	< LOD	< LOD
	686	< LOD	< LOD	< LOD	< LOD	< LOD	< LOD	73.6711	31.2178	< LOD	< LOD	15.7268	< LOD	1166	116.342	472.735	17.5101	< LOD	15.1624	20.3152	< LOD	< LOD	< LOD
	687	< LOD	< LOD	< LOD	< LOD	< LOD	< LOD	< LOD	< LOD	< LOD	< LOD	< LOD	< LOD	54.74	5.61416	detected (< LOQ)	< LOD	< LOD	< LOD	< LOD	< LOD	< LOD	< LOD
	688	< LOD	< LOD	< LOD	< LOD	< LOD	< LOD	< LOD	< LOD	< LOD	< LOD	< LOD	< LOD	42.05	< LOD	< LOD	< LOD	< LOD	< LOD	< LOD	< LOD	< LOD	< LOD
	689	< LOD	< LOD	< LOD	< LOD	< LOD	< LOD	< LOD	< LOD	< LOD	< LOD	< LOD	< LOD	702.1	68.0826	119.193	detected (< LOQ)	< LOD	0.679812	< LOD	< LOD	< LOD	< LOD
	690	< LOD	< LOD	< LOD	< LOD	< LOD	< LOD	114.222	59.4578	< LOD	13.5173	< LOD	< LOD	85.27	8.92822	61.0673	< LOD	< LOD	< LOD	< LOD	< LOD	< LOD	< LOD
	692	< LOD	< LOD	< LOD	< LOD	< LOD	< LOD	31.5022	< LOD	< LOD	< LOD	< LOD	< LOD	300.3	16.2281	46.009	< LOD	< LOD	3.34776	38.7475	< LOD	< LOD	< LOD
	693	< LOD	< LOD	< LOD	< LOD	< LOD	< LOD	< LOD	< LOD	< LOD	< LOD	< LOD	< LOD	1252	189.42	344.843	detected (< LOQ)	< LOD	69.6188	50.8121	< LOD	< LOD	< LOD
	695	< LOD	< LOD	< LOD	< LOD	< LOD	< LOD	< LOD	< LOD	< LOD	< LOD	< LOD	< LOD	500.6	19.8151	80.4664	< LOD	< LOD	< LOD	< LOD	< LOD	< LOD	< LOD
	696	< LOD	< LOD	< LOD	< LOD	< LOD	< LOD	< LOD	< LOD	< LOD	< LOD	< LOD	< LOD	1454	80.944	354.888	17.0858	< LOD	9.14541	14.5374	< LOD	< LOD	< LOD
	697	< LOD	< LOD	< LOD	< LOD	< LOD	< LOD	11.3333	< LOD	< LOD	< LOD	< LOD	< LOD	500.3	46.6863	149.507	detected (< LOQ)	< LOD	< LOD	12.2667	< LOD	< LOD	< LOD
	698	< LOD	< LOD	< LOD	< LOD	< LOD	< LOD	< LOD	< LOD	< LOD	< LOD	< LOD	< LOD	955.8	63.8977	314.619	detected (< LOQ)	< LOD	3.49929	25.996	< LOD	< LOD	< LOD
	699	< LOD	< LOD	< LOD	< LOD	< LOD	< LOD	89.3333	23.52	< LOD	13.8261	< LOD	< LOD	477.7	33.7542	113.274	detected (< LOQ)	< LOD	4.38871	< LOD	< LOD	< LOD	< LOD
	700	< LOD	< LOD	< LOD	< LOD	< LOD	< LOD	< LOD	< LOD	< LOD	< LOD	< LOD	< LOD	276.6	22.6155	48.7354	< LOD	< LOD	2.864	< LOD	< LOD	< LOD	< LOD
	701	< LOD	< LOD	< LOD	< LOD	< LOD	< LOD	< LOD	< LOD	< LOD	< LOD	< LOD	< LOD	1516	58.8161	190.314	detected (< LOQ)	< LOD	11.9718	18.7071	< LOD	< LOD	< LOD
	702	< LOD	< LOD	< LOD	< LOD	< LOD	< LOD	< LOD	< LOD	< LOD	< LOD	< LOD	< LOD	783.1	83.3038	210.942	detected (< LOQ)	< LOD	13.6659	7.08525	< LOD	< LOD	< LOD
	705	< LOD	< LOD	< LOD	< LOD	< LOD	< LOD	68.6044	23.8844	< LOD	10.0053	< LOD	< LOD	230.2	15.0246	97.3094	< LOD	< LOD	< LOD	< LOD	< LOD	< LOD	< LOD
	706	< LOD	< LOD	< LOD	< LOD	< LOD	< LOD	353.244	127.111	23.7244	33.7595	detected (< LOQ)	< LOD	< LOD	< LOD	detected (< LOQ)	< LOD	< LOD	< LOD	< LOD	< LOD	< LOD	< LOD
	707	< LOD	< LOD	< LOD	< LOD	< LOD	< LOD	121.956	32.1689	< LOD	9.40905	< LOD	< LOD	< LOD	< LOD	< LOD	< LOD	< LOD	< LOD	< LOD	< LOD	< LOD	< LOD
	708	< LOD	< LOD	< LOD	< LOD	< LOD	< LOD	34.2756	< LOD	< LOD	< LOD	< LOD	< LOD	250.6	12.9636	49.9731	< LOD	< LOD	< LOD	< LOD	< LOD	< LOD	< LOD
	709	< LOD	< LOD	< LOD	< LOD	< LOD	< LOD	44.1778	< LOD	< LOD	detected (< LOQ)	< LOD	< LOD	347.5	95.2606	75.426	< LOD	12.4993	6.97412	15.3131	< LOD	< LOD	< LOD
	710	< LOD	< LOD	< LOD	< LOD	< LOD	< LOD	7373.33	3367.11	619.2	800.618	38.5354	2.60439	1642	39.4651	323.049	19.6817	< LOD	< LOD	< LOD	< LOD	< LOD	< LOD
	711	< LOD	< LOD	< LOD	< LOD	< LOD	< LOD	944.889	307.556	77.3867	73.6071	9.70622	detected (< LOQ)	335	18.0216	70.7534	< LOD	< LOD	< LOD	< LOD	< LOD	< LOD	< LOD
	712	< LOD	< LOD	< LOD	< LOD	< LOD	< LOD	45.4044	20.5067	< LOD	detected (< LOQ)	< LOD	< LOD	1291	106.116	331.031	detected (< LOQ)	< LOD	12.16	4.29899	< LOD	< LOD	< LOD
	713	< LOD	< LOD	< LOD	< LOD	< LOD	< LOD	< LOD	< LOD	< LOD	< LOD	< LOD	< LOD	823.2	24.1888	96.0538	< LOD	< LOD	< LOD	< LOD	< LOD	< LOD	< LOD
	714	< LOD	< LOD	< LOD	< LOD	< LOD	< LOD	2512	786.4	337.689	150.514	39.2301	detected (< LOQ)	324.7	29.1131	55.9283	< LOD	< LOD	11.4353	< LOD	< LOD	< LOD	< LOD
	715	< LOD	< LOD	< LOD	< LOD	< LOD	< LOD	57.3333	22.7289	< LOD	< LOD	< LOD	< LOD	37.4	< LOD	detected (< LOQ)	< LOD	< LOD	< LOD	< LOD	< LOD	< LOD	< LOD
	717	< LOD	< LOD	< LOD	< LOD	< LOD	< LOD	< LOD	< LOD	< LOD	< LOD	< LOD	< LOD	230	33.1721	103.946	detected (< LOQ)	< LOD	6.76706	4.17212	< LOD	< LOD	< LOD
	718	< LOD	< LOD	< LOD	< LOD	< LOD	< LOD	< LOD	< LOD	< LOD	< LOD	< LOD	< LOD	254.9	51.3589	131.3	detected (< LOQ)	< LOD	3.96518	95.0303	< LOD	< LOD	< LOD
	719	< LOD	< LOD	< LOD	< LOD	< LOD	< LOD	< LOD	< LOD	< LOD	< LOD	< LOD	< LOD	439.9	29.4041	79.5426	< LOD	< LOD	< LOD	< LOD	< LOD	< LOD	< LOD
	720	< LOD	< LOD	< LOD	< LOD	< LOD	< LOD	< LOD	< LOD	< LOD	< LOD	< LOD	< LOD	419.6	31.6853	105.202	< LOD	< LOD	9.25365	7.07313	< LOD	< LOD	< LOD
	721	< LOD	< LOD	< LOD	< LOD	< LOD	< LOD	< LOD	< LOD	< LOD	< LOD	< LOD	< LOD	400	33.4946	194.081	detected (< LOQ)	20.9931	< LOD	< LOD	< LOD	< LOD	< LOD
	724	< LOD	< LOD	< LOD	< LOD	< LOD	< LOD	< LOD	< LOD	< LOD	< LOD	< LOD	< LOD	481.1	61.3255	206.547	detected (< LOQ)	< LOD	9.94824	17.9071	< LOD	< LOD	< LOD
	726	< LOD	< LOD	< LOD	< LOD	< LOD	< LOD	123.378	65.5289	< LOD	11.935	< LOD	< LOD	540	49.3766	110.673	detected (< LOQ)	< LOD	34.0988	12.4606	< LOD	< LOD	< LOD
	727	< LOD	< LOD	< LOD	< LOD	< LOD	< LOD	< LOD	< LOD	< LOD	< LOD	< LOD	< LOD	799	57.0619	277.578	detected (< LOQ)	< LOD	< LOD	< LOD	< LOD	< LOD	< LOD
	735	< LOD	< LOD	< LOD	< LOD	< LOD	< LOD	< LOD	< LOD	< LOD	< LOD	< LOD	< LOD	< LOD	< LOD	< LOD	< LOD	< LOD	< LOD	< LOD	< LOD	< LOD	< LOD
	169A	< LOD	< LOD	< LOD	< LOD	< LOD	< LOD	134.133	63.2889	< LOD	13.6459	< LOD	< LOD	699.3	40.9125	147.803	< LOD	< LOD	4.92894	20.097	< LOD	< LOD	< LOD
	169B	< LOD	< LOD	< LOD	< LOD	< LOD	< LOD	< LOD	< LOD	< LOD	< LOD	< LOD	< LOD	920.7	113.432	287.534	< LOD	< LOD	3.99624	32.8162	< LOD	< LOD	< LOD
	217A	< LOD	< LOD	< LOD	< LOD	< LOD	< LOD	1038.22	419.022	109.156	83.358	< LOD	3.60953	290	49.5654	55.426	< LOD	< LOD	35.7835	20.7515	< LOD	< LOD	< LOD
	217B	< LOD	< LOD	< LOD	< LOD	< LOD	< LOD	1077.33	455.822	117.867	107.814	< LOD	2.7714	345.2	39.1583	86.5022	< LOD	< LOD	20.2071	20.2828	< LOD	detected (< LOQ)	< LOD
	268A	< LOD	< LOD	< LOD	< LOD	< LOD	< LOD	< LOD	< LOD	< LOD	< LOD	< LOD	< LOD	427.5	26.5487	150.314	< LOD	< LOD	1.63859	2.96889	< LOD	< LOD	< LOD
	268B	< LOD	< LOD	< LOD	< LOD	< LOD	< LOD	130.311	33.5022	< LOD	10.3261	< LOD	< LOD	485.2	58.7296	155.516	< LOD	< LOD	22.7765	9.56768	< LOD	< LOD	< LOD
	323A	< LOD	< LOD	< LOD	< LOD	< LOD	< LOD	85.9022	33.0044	11.5733	9.34305	< LOD	< LOD	733.7	87.8663	193.632	19.0452	< LOD	22.5035	7.63636	< LOD	< LOD	< LOD
	323B	< LOD	< LOD	< LOD	< LOD	< LOD	< LOD	181.156	67.9733	21.1289	15.4892	detected (< LOQ)	< LOD	82.39	5.59056	34.7892	< LOD	< LOD	< LOD	< LOD	< LOD	< LOD	< LOD
	323C	< LOD	< LOD	< LOD	< LOD	< LOD	< LOD	< LOD	< LOD	< LOD	< LOD	< LOD	< LOD	552.6	85.7424	145.112	< LOD	< LOD	< LOD	14.4485	< LOD	< LOD	< LOD
	366A	< LOD	< LOD	< LOD	< LOD	< LOD	< LOD	15.7778	< LOD	< LOD	detected (< LOQ)	< LOD	< LOD	252.2	37.703	70.0807	< LOD	< LOD	2.19671	10.004	< LOD	< LOD	< LOD
	366B	< LOD	< LOD	< LOD	< LOD	< LOD	< LOD	437.156	172	41.9822	31.3293	detected (< LOQ)	0.818303	1044	87.7876	421.076	25.2855	< LOD	33.8541	129.051	< LOD	< LOD	< LOD
	375A	< LOD	< LOD	< LOD	< LOD	< LOD	< LOD	< LOD	< LOD	< LOD	< LOD	< LOD	< LOD	165.6	9.40806	39.3004	< LOD	< LOD	< LOD	< LOD	< LOD	< LOD	< LOD
	375B	< LOD	< LOD	< LOD	< LOD	< LOD	< LOD	772.978	240.711	66.0267	43.2223	detected (< LOQ)	< LOD	171	18.4621	89.8655	< LOD	< LOD	5.08329	37.0667	< LOD	< LOD	< LOD
	473A	< LOD	< LOD	< LOD	< LOD	< LOD	< LOD	71.7067	29.7067	< LOD	detected (< LOQ)	< LOD	< LOD	58.56	< LOD	< LOD	< LOD	< LOD	18.6353	5.18788	< LOD	< LOD	< LOD
	473B	< LOD	< LOD	< LOD	< LOD	< LOD	< LOD	30.8444	14.3022	< LOD	< LOD	< LOD	< LOD	423.3	29.8053	131.659	< LOD	15.6927	3.13412	11.2242	< LOD	< LOD	< LOD
